# Supplementary material for: Insights into the Evolution of Cotton Diploids and Polyploids from Whole-Genome Re-sequencing
Source: G3 (Bethesda). 2013 Oct 1;3(10):1809–18. doi: 10.1534/g3.113.007229 (PMC3789805; doi:10.1534/g3.113.007229)
Supplement: Supporting Information [file supp_g3.113.007229_TableS3.xlsx]

## Sheet: a
Gene	Description	GO terms
Gorai.001G000600.1	transcription factor bzip	F:DNA binding; C:nucleus; F:protein heterodimerization activity; P:regulation of transcription, DNA-dependent
Gorai.001G036800.1	leucine rich repeat receptor	F:receptor activity; P:protein phosphorylation; F:ATP binding; F:2-alkenal reductase [NAD(P)] activity; C:integral to membrane; F:protein serine/threonine kinase activity; P:transmembrane receptor protein tyrosine kinase signaling pathway; P:oxidation-reduction process
Gorai.001G045400.1	protein abil1	P:trichome morphogenesis; C:SCAR complex; F:protein binding; P:actin nucleation
Gorai.001G046800.1	---NA---	-
Gorai.001G056400.1	auxin-induced protein 5ng4-like	C:membrane; P:secondary cell wall biogenesis; P:positive regulation of tryptophan metabolic process; C:vacuolar membrane; P:positive regulation of auxin metabolic process; P:unidimensional cell growth; C:plant-type vacuole membrane; C:plasma membrane
Gorai.001G058000.1	ubiquitin carboxyl-terminal hydrolase	P:metabolic process; F:molybdenum ion binding; F:pyridoxal phosphate binding; F:catalytic activity
Gorai.001G073400.1	protein kinase domain-containing protein	C:plasmodesma; C:plasma membrane; F:protein tyrosine kinase activity; P:protein phosphorylation; F:ATP binding; F:MAP kinase kinase kinase activity; F:protein kinase binding
Gorai.001G079500.1	diacylglycerol o-acyltransferase 2-like	F:diacylglycerol O-acyltransferase activity
Gorai.001G094200.1	lytic murein transglycosylase	-
Gorai.001G096600.1	flourescent in blue light protein	C:mitochondrion; P:chlorophyll biosynthetic process; C:chloroplast envelope; F:protein binding; P:response to singlet oxygen; C:chloroplast thylakoid membrane; P:oxylipin biosynthetic process
Gorai.001G112900.1	metal tolerance protein	C:plant-type vacuole membrane; P:detoxification of zinc ion; F:cation transmembrane transporter activity; P:detoxification of cobalt ion; P:cation transport
Gorai.001G115900.1	aspc gene product	P:glucose metabolic process; F:formate C-acetyltransferase activity; C:cytoplasm; F:transferase activity; P:metabolic process; F:catalytic activity; F:lyase activity; F:transferase activity, transferring acyl groups; F:ligase activity; P:aspartyl-tRNA aminoacylation; P:tRNA aminoacylation for protein translation; F:nucleic acid binding; F:nucleotide binding; P:translation; F:ATP binding; F:aspart…
Gorai.001G126100.1	---NA---	-
Gorai.001G128000.1	shikimate chloroplastic-like	F:shikimate kinase activity; P:thylakoid membrane organization; P:chloroplast organization; C:chloroplast stroma; P:aromatic amino acid family biosynthetic process
Gorai.001G130400.1	kh domain-containing protein	C:plastid; F:RNA binding
Gorai.001G135200.1	ubiquitin carboxyl-terminal hydrolase 16-like	F:metal ion binding
Gorai.001G138500.1	60s ribosomal protein l37	F:metal ion binding; F:structural constituent of ribosome; P:ribosome biogenesis; C:cytosolic large ribosomal subunit; P:translation; F:rRNA binding
Gorai.001G138600.1	pentatricopeptide repeat-containing protein	F:binding
Gorai.001G141200.1	serine threonine-protein kinase	P:protein phosphorylation; F:ATP binding; C:nucleus; F:protein serine/threonine kinase activity; P:response to salt stress
Gorai.001G141800.1	plant invertase pectin methylesterase inhibitor domain-containing protein	P:negative regulation of catalytic activity; F:enzyme inhibitor activity; F:pectinesterase activity; P:biological_process; F:pectinesterase inhibitor activity
Gorai.001G146100.1	adp-ribosylation factor 2-like	F:protein binding; C:vacuole; F:GTP binding; F:hydrolase activity; P:negative regulation of transcription, DNA-dependent; P:intracellular protein transport; F:phospholipase activator activity; C:cytosol; P:vesicle-mediated transport; P:small GTPase mediated signal transduction; F:DNA binding; P:leaf senescence; F:transporter activity; P:response to cadmium ion; F:sequence-specific DNA binding tra…
Gorai.001G151600.1	udp-3-o-	F:hydrolase activity; P:lipid biosynthetic process; C:mitochondrion
Gorai.001G151900.1	wd repeat-containing protein 85 homolog	F:nucleotide binding; P:biological_process; C:CUL4-RING ubiquitin ligase complex
Gorai.001G152100.1	utp--glucose-1-phosphate uridylyltransferase-like	C:intracellular; F:nucleotidyltransferase activity; P:metabolic process
Gorai.001G158700.1	myb-like dna-binding shaqkyf class family protein	P:regulation of transcription, DNA-dependent; C:nucleus; F:DNA binding; F:sequence-specific DNA binding transcription factor activity
Gorai.001G159100.1	ribosomal protein s24 s35	C:nucleus; C:cytosol
Gorai.001G159600.1	l _3	F:peptidase activity; F:metal ion binding; F:RNA-directed DNA polymerase activity; P:RNA-dependent DNA replication; F:RNA binding; F:nuclease activity
Gorai.001G171200.1	inactive rhomboid protein 1 isoform 1	C:membrane; C:plasmodesma
Gorai.001G171600.1	60s ribosomal protein l30	C:ribosome; F:structural constituent of ribosome; P:translation
Gorai.001G172100.1	dna-directed rna polymerases i and iii subunit rpac2-like	C:DNA-directed RNA polymerase III complex; P:tRNA transcription; F:DNA-directed RNA polymerase activity; F:DNA binding; F:protein dimerization activity
Gorai.001G172500.1	u-box domain-containing protein 4-like	F:ligase activity
Gorai.001G178700.1	auxin-induced protein 5ng4-like	P:secondary cell wall biogenesis; P:positive regulation of tryptophan metabolic process; C:plant-type vacuole membrane; P:unidimensional cell growth; P:positive regulation of auxin metabolic process; C:plasma membrane
Gorai.001G182600.1	probable protein phosphatase 2c 35-like	F:transferase activity, transferring phosphorus-containing groups; P:protein dephosphorylation; F:metal ion binding; C:protein serine/threonine phosphatase complex; F:protein serine/threonine phosphatase activity
Gorai.001G185000.1	beta-ureidopropionase	F:beta-ureidopropionase activity; P:nitrogen compound metabolic process
Gorai.001G186500.1	nadh-ubiquinone oxidoreductase subunit	P:oxidation-reduction process; F:oxidoreductase activity; F:electron carrier activity; C:membrane; F:NADH dehydrogenase (ubiquinone) activity; F:NADH dehydrogenase activity; F:cobalt ion binding; C:mitochondrion; C:mitochondrial respiratory chain complex I
Gorai.001G186600.1	---NA---	-
Gorai.001G187300.1	dna mismatch repair protein msh6-1-like	P:negative regulation of DNA recombination; F:single base insertion or deletion binding; F:DNA-dependent ATPase activity; P:reciprocal meiotic recombination; F:damaged DNA binding; F:four-way junction DNA binding; P:meiotic mismatch repair; P:pyrimidine dimer repair; P:response to UV; C:nuclear chromosome; F:guanine/thymine mispair binding; P:ATP catabolic process; C:MutSalpha complex; P:maintena…
Gorai.001G189800.1	#NAME?	P:transmembrane transport; P:amylopectin biosynthetic process; F:cation binding; F:1,4-alpha-glucan branching enzyme activity; C:integral to membrane; F:hydrolase activity, hydrolyzing O-glycosyl compounds; C:chloroplast stroma; P:glycogen biosynthetic process; P:amino acid transport
Gorai.001G193400.1	repressor of rna polymerase iii transcription maf1 homolog	P:negative regulation of transcription from RNA polymerase III promoter; C:nucleus
Gorai.001G193500.1	transcription factor bhlh63-like	F:GTP binding; C:Golgi apparatus; C:cytoplasmic membrane-bounded vesicle; P:intracellular protein transport; P:ER to Golgi vesicle-mediated transport; C:endoplasmic reticulum; P:small GTPase mediated signal transduction; F:transporter activity
Gorai.001G194100.1	---NA---	-
Gorai.001G194900.1	protein	F:calcium ion binding
Gorai.001G195300.1	fad nad -binding oxidoreductase domain-containing protein	C:cytoplasmic membrane-bounded vesicle; F:oxidoreductase activity; P:oxidation-reduction process
Gorai.001G195800.1	unnamed protein product [Shewanella violacea DSS12]	F:metal ion binding
Gorai.001G197300.1	protein root hair defective 3 homolog 1-like	P:root epidermal cell differentiation; C:integral to membrane; P:cell tip growth; F:hydrolase activity, acting on acid anhydrides; C:vacuolar membrane; P:actin cytoskeleton organization; P:ER to Golgi vesicle-mediated transport; P:plant-type cell wall biogenesis; C:endoplasmic reticulum; F:GTP binding; C:plasma membrane
Gorai.001G198200.1	tbc domain-containing protein	F:Rab GTPase activator activity; C:intracellular; P:positive regulation of Rab GTPase activity
Gorai.001G201000.1	probable exocyst complex component 6-like	C:exocyst; P:vesicle docking involved in exocytosis
Gorai.001G201100.1	insulin-degrading enzyme-like	F:metalloendopeptidase activity; P:proteolysis; F:zinc ion binding
Gorai.001G204200.1	conserved hypothetical protein [Ricinus communis]	C:membrane
Gorai.001G209800.1	dna-directed rna polymerase subunit	C:nucleolus; F:DNA-directed RNA polymerase activity; P:transcription, DNA-dependent; F:DNA binding
Gorai.001G209900.1	proteasome maturation factor ump1 family protein	C:chloroplast envelope; C:proteasome complex; C:chloroplast thylakoid membrane
Gorai.001G210000.1	protein	P:regulation of transcription, DNA-dependent; C:nucleus; F:DNA binding
Gorai.001G210200.1	leucine-rich repeat-containing	C:plasma membrane; F:phosphoprotein phosphatase activity
Gorai.001G211800.1	photosystem i p700 chlorophyll a apoprotein	F:kinase activity; P:phosphorylation
Gorai.001G212000.1	thylakoid carrier protein	P:transmembrane transport; F:binding; P:photoprotection; C:integral to membrane; C:mitochondrial inner membrane; C:chloroplast envelope; C:thylakoid membrane; P:photosystem II repair; F:ATP transmembrane transporter activity
Gorai.001G212100.1	receptor-like protein kinase feronia-like	P:pollen tube reception; C:plasmodesma; C:plasma membrane; P:protein autophosphorylation; F:protein kinase activity; C:filiform apparatus; P:defense response to fungus; P:post-embryonic development; F:nucleotide binding
Gorai.001G213200.1	60s ribosomal protein l29-1	C:nucleolus; F:structural constituent of ribosome; P:ribosome biogenesis; C:cytosolic large ribosomal subunit; P:translation
Gorai.001G213600.1	tetratricopeptide repeat domain-containing protein	F:binding; C:mitochondrial outer membrane translocase complex; P:protein import into mitochondrial outer membrane; C:cytosol
Gorai.001G214000.1	udp-glucose flavonoid 3-o-glucosyltransferase 6-like	F:transferase activity, transferring glycosyl groups
Gorai.001G214100.1	gpi ethanolamine phosphate transferase 1-like	C:endoplasmic reticulum membrane; F:sulfuric ester hydrolase activity; P:GPI anchor biosynthetic process; F:transferase activity
Gorai.001G214200.1	---NA---	-
Gorai.001G217100.1	branched-chain-amino-acid aminotransferase-like protein 2	P:metabolic process; F:branched-chain-amino-acid transaminase activity
Gorai.001G217200.1	---NA---	-
Gorai.001G217300.1	cytochrome p450	F:heme binding; F:oxidoreductase activity, acting on paired donors, with incorporation or reduction of molecular oxygen; F:monooxygenase activity; F:electron carrier activity; P:oxidation-reduction process
Gorai.001G219400.1	md-2-related lipid recognition domain-containing protein	C:anchored to membrane; C:cytoplasmic membrane-bounded vesicle; C:vacuole; C:cell wall
Gorai.001G223500.1	repressor of rna polymerase iii transcription maf1 homolog	P:negative regulation of transcription from RNA polymerase III promoter; C:nucleus
Gorai.001G223600.1	transcription factor bhlh63-like	F:GTP binding; C:Golgi apparatus; C:cytoplasmic membrane-bounded vesicle; P:intracellular protein transport; P:ER to Golgi vesicle-mediated transport; C:endoplasmic reticulum; P:small GTPase mediated signal transduction; F:transporter activity
Gorai.001G224200.1	arginyl-trna synthetase	P:translation; F:ligase activity; C:chloroplast
Gorai.001G226800.1	possible nadph:quinone reductase	P:regulation of gene expression, epigenetic; F:molecular_function; P:response to auxin stimulus; C:cellular_component; P:oxidation-reduction process; F:oxidoreductase activity; F:nucleotide binding; F:zinc ion binding; F:NADPH:quinone reductase activity
Gorai.001G226900.1	protein lhy cca1-like 1	P:regulation of transcription, DNA-dependent; C:nucleus; F:DNA binding; P:circadian rhythm; F:sequence-specific DNA binding transcription factor activity; P:response to gibberellin stimulus; P:response to abscisic acid stimulus; P:response to auxin stimulus; P:response to salt stress; P:response to jasmonic acid stimulus; P:response to cadmium ion; P:response to ethylene stimulus; P:response to s…
Gorai.001G227100.1	protein cw7	C:plastid
Gorai.001G238900.1	dna topoisomerase 2-associated protein pat1	F:molecular_function; P:biological_process
Gorai.001G239500.1	serine threonine-protein kinase sepa-like	P:pollen development; C:vacuole; C:plasma membrane; P:protein phosphorylation; F:ATP binding; F:MAP kinase kinase kinase activity; C:cytosol; P:plasma membrane organization; P:cell division
Gorai.001G240100.1	helicase ski2w-like	F:ATP-dependent RNA helicase activity; F:RNA binding; F:ATP binding; P:metabolic process; C:nucleus
Gorai.001G240200.1	40s ribosomal protein	F:structural constituent of ribosome; P:translation; C:ribonucleoprotein complex; C:ribosome; C:intracellular; C:plasmodesma; C:cytosolic small ribosomal subunit; C:cytosolic ribosome; P:rRNA processing; P:embryo development ending in seed dormancy; P:ribosomal small subunit biogenesis; C:cytosol; P:growth; C:plasma membrane; C:chloroplast; P:defense response to bacterium; F:ATP binding; C:membra…
Gorai.001G244800.1	auxin-induced protein 10a5	-
Gorai.001G245300.1	auxin-induced protein 10a5	-
Gorai.001G246000.1	structural constituent of	F:structural constituent of ribosome; P:translation; C:ribosome; C:intracellular
Gorai.001G250500.1	cyclin brf1-like tbp-binding protein	F:translation initiation factor activity; P:translational initiation; F:zinc ion binding; P:DNA-dependent transcription, initiation; P:positive regulation of transcription, DNA-dependent; C:nucleus
Gorai.001G255400.1	tmv response-related protein	F:molecular_function; C:membrane; P:biological_process
Gorai.001G258900.1	metalloendoproteinase 1-like	F:metal ion binding; P:metabolic process; F:metallopeptidase activity; C:plasma membrane
Gorai.001G266500.1	sgf29 tudor-like domain-containing protein	P:histone H4 acetylation; P:histone H3 acetylation; C:nucleus; P:response to salt stress
Gorai.001G276000.1	cysteine rich protein with two potential transmembrane domain regions	C:integral to nuclear inner membrane; C:integral to membrane; P:biosynthetic process; F:transferase activity
Gorai.002G030700.1	transcription factor bhlh148	F:protein binding
Gorai.002G041600.1	mitochondrial transcription termination factor family protein	P:biological_process
Gorai.002G042400.1	potassium channel skor-like	F:inward rectifier potassium channel activity; F:hydrolase activity; P:response to abscisic acid stimulus; P:potassium ion transport; F:outward rectifier potassium channel activity; C:membrane
Gorai.002G042500.1	transcription factor hbp-1b -like	P:regulation of biological process; F:DNA binding; F:protein binding
Gorai.002G047600.1	---NA---	-
Gorai.002G048500.1	small ubiquitin-related modifier 2	C:cytoplasm; F:protein tag; P:protein sumoylation; F:pyrophosphatase activity; C:nucleus; P:response to heat
Gorai.002G056700.1	protein	F:potassium ion transmembrane transporter activity; P:potassium ion transmembrane transport; C:membrane
Gorai.002G057000.1	alba dna rna-binding protein	F:nucleic acid binding; C:cytosol; P:biological_process; C:plasmodesma; C:plant-type cell wall
Gorai.002G060200.1	probable leucine-rich repeat receptor-like serine threonine-protein kinase at3g14840-like	F:protein kinase activity; P:cellular process; P:metabolic process
Gorai.002G067400.1	arginyl-trna synthetase	P:arginyl-tRNA aminoacylation; C:cytosol; C:mitochondrion; F:ATP binding; F:arginine-tRNA ligase activity; C:chloroplast stroma; P:embryo development ending in seed dormancy
Gorai.002G067500.1	---NA---	-
Gorai.002G077900.1	g-type lectin s-receptor-like serine threonine-protein kinase at1g11330-like	F:transferase activity, transferring phosphorus-containing groups
Gorai.002G078100.1	probable methyltransferase pmt27-like	C:membrane; C:Golgi apparatus
Gorai.002G087100.1	zinc ion binding nucleic acid binding	F:nucleic acid binding; F:zinc ion binding; P:biological_process; C:cellular_component; F:methyltransferase activity; P:methylation
Gorai.002G098200.1	dna-repair protein rad2	F:hydrolase activity, acting on ester bonds; F:hydrolase activity; P:response to DNA damage stimulus; P:DNA replication; C:mitochondrion; F:DNA binding; C:nucleus; P:DNA repair; F:exonuclease activity; F:catalytic activity; C:nucleoplasm; C:nucleolus; F:metal ion binding; F:endonuclease activity; F:nuclease activity; F:ubiquitin thiolesterase activity; F:omega peptidase activity; F:zinc ion bindi…
Gorai.002G108500.1	amino acid permease 2-like	-
Gorai.002G111300.1	tetratricopeptide repeat domain-containing protein	C:cytosol
Gorai.002G111900.1	hypothetical protein MTR_2g082910 [Medicago truncatula]	F:molecular_function; P:biological_process
Gorai.002G116400.1	transcription factor bhlh63-like	F:sequence-specific DNA binding transcription factor activity; C:nucleus; P:regulation of transcription, DNA-dependent
Gorai.002G119700.1	alcohol dehydrogenase-like 7-like	F:zinc ion binding; P:oxidation-reduction process; F:nucleotide binding; F:S-(hydroxymethyl)glutathione dehydrogenase activity
Gorai.002G122000.1	cyclin brf1-like tbp-binding protein	F:nucleic acid binding; P:regulation of transcription, DNA-dependent
Gorai.002G122100.1	transportin 1	P:multidimensional cell growth; C:cytosol; F:protein transporter activity; F:binding; P:meristem structural organization; P:auxin polar transport; P:leaf morphogenesis; C:nuclear pore; P:leaf vascular tissue pattern formation; P:radial pattern formation; P:protein import into nucleus, docking
Gorai.002G124200.1	heat shock factor-binding protein 1-like	F:binding; P:response to stress
Gorai.002G125200.1	hypothetical protein [Tuber melanosporum Mel28]	C:membrane; P:nucleoside transport; F:nucleoside transmembrane transporter activity; P:transport
Gorai.002G134100.1	sugar transport protein 14	P:transmembrane transport; F:galactose transmembrane transporter activity; P:oxidation-reduction process; C:integral to membrane; F:2-alkenal reductase [NAD(P)] activity; P:carbohydrate transport; F:sugar:hydrogen symporter activity; C:plasma membrane
Gorai.002G134200.1	fanconi anemia group j	P:nucleobase-containing compound metabolic process; F:nucleic acid binding; F:ATP binding; F:hydrolase activity, acting on acid anhydrides, in phosphorus-containing anhydrides; F:hydrolase activity, acting on acid anhydrides; F:ATP-dependent helicase activity; F:ATP-dependent DNA helicase activity; F:DNA binding; F:helicase activity; C:membrane coat; P:vesicle-mediated transport; F:structural mol…
Gorai.002G138500.1	ribosomal protein l17 family protein	C:ribosome; F:structural constituent of ribosome; P:translation; C:mitochondrion
Gorai.002G140000.1	ribonuclease p protein subunit p25	F:nucleic acid binding
Gorai.002G140100.1	uncharacterized methyltransferase chloroplastic-like	C:plastoglobule
Gorai.002G140300.1	myb family transcription factor	P:regulation of transcription, DNA-dependent; C:nucleus; F:DNA binding; F:sequence-specific DNA binding transcription factor activity
Gorai.002G140800.1	protein	F:molecular_function; C:membrane; P:biological_process
Gorai.002G141700.1	myosin-h heavy chain-like	F:actin binding; C:myosin complex; F:ATP binding; F:motor activity; P:actin filament-based movement
Gorai.002G142200.1	cytochrome c biogenesis fc	F:protein binding
Gorai.002G143600.1	matrix protein	F:ATP binding; F:protein kinase activity; P:protein phosphorylation; F:transferase activity, transferring phosphorus-containing groups; F:structural molecule activity; P:virion assembly
Gorai.002G144100.1	formin-like protein 1-like	P:actin cytoskeleton organization; C:cell wall; F:actin filament binding; C:plasma membrane
Gorai.002G144600.1	serine threonine-protein phosphatase pp2a catalytic subunit	F:phosphoprotein phosphatase activity
Gorai.002G146500.1	dead-box atp-dependent rna helicase 8-like	F:ATP-dependent helicase activity; F:nucleic acid binding; F:ATP binding; P:virus-host interaction; C:cytosol
Gorai.002G147400.1	dna helicase	-
Gorai.002G149000.1	fanconi anemia group j	P:nucleobase-containing compound metabolic process; F:nucleic acid binding; F:ATP binding; F:hydrolase activity, acting on acid anhydrides, in phosphorus-containing anhydrides; F:hydrolase activity, acting on acid anhydrides; F:ATP-dependent helicase activity; F:ATP-dependent DNA helicase activity; F:DNA binding; F:helicase activity; C:acrosomal membrane; C:integral to membrane; P:fusion of sperm…
Gorai.002G149500.1	ubiquitin carboxyl-terminal hydrolase 14-like	F:peptidase activity
Gorai.002G155000.1	---NA---	-
Gorai.002G160500.1	udp-glycosyltransferase 73c2-like	F:transferase activity, transferring hexosyl groups
Gorai.002G160700.1	protein arginine n-methyltransferase	C:nucleolus; F:protein binding; F:protein-arginine N-methyltransferase activity; P:methylation; C:cytosol
Gorai.002G161100.1	serine threonine-protein kinase pbs1-like	P:protein phosphorylation; F:ATP binding; F:MAP kinase kinase kinase activity
Gorai.002G163000.1	conserved hypothetical protein [Ricinus communis]	F:molecular_function; P:biological_process; C:cytoplasmic membrane-bounded vesicle; C:membrane
Gorai.002G167800.1	60s ribosomal protein l44	; F:structural constituent of ribosome; C:cytosolic large ribosomal subunit; P:translation; C:mitochondrion
Gorai.002G168700.1	non-structural maintenance of chromosome element 4-like	F:molecular_function; P:biological_process; C:cellular_component
Gorai.002G168800.1	non-structural maintenance of chromosome element 4-like	F:molecular_function; P:biological_process; C:cellular_component
Gorai.002G168900.1	---NA---	-
Gorai.002G170800.1	prolyl 4-hydroxylase subunit alpha-1-like	P:oxidation-reduction process; F:procollagen-proline 4-dioxygenase activity; C:vacuolar membrane; C:cytoplasmic membrane-bounded vesicle; F:L-ascorbic acid binding; P:peptidyl-proline hydroxylation to 4-hydroxy-L-proline; F:iron ion binding; C:Golgi apparatus
Gorai.002G172800.1	valyl-trna synthetase-like	P:valyl-tRNA aminoacylation; F:ATP binding; F:valine-tRNA ligase activity; C:mitochondrion
Gorai.002G174900.1	nad-dependent malic enzyme 59 kda mitochondrial-like	F:metal ion binding; F:NAD binding; F:malate dehydrogenase (oxaloacetate-decarboxylating) activity; P:malate metabolic process; C:mitochondrion; P:oxidation-reduction process
Gorai.002G175000.1	gamma-irradiation and mitomycin c induced 1	F:ATP binding; F:protein serine/threonine kinase activity; P:phosphorylation; F:protein kinase activity; P:protein phosphorylation; F:nucleotide binding; F:kinase activity; F:transferase activity, transferring phosphorus-containing groups; F:binding; F:calcium ion binding; C:cytoplasm; F:hyaluronic acid binding; C:plasma membrane
Gorai.002G175500.1	polyphosphoinositide phosphatase	F:phosphatidylinositol-4,5-bisphosphate 5-phosphatase activity
Gorai.002G177500.1	peptidyl-trna hydrolase mitochondrial-like	P:translational termination; F:translation release factor activity; C:mitochondrion
Gorai.002G178100.1	rna recognition motif -containing protein	C:nucleoplasm; F:RNA binding; C:cell wall; C:cytosol
Gorai.002G179100.1	---NA---	-
Gorai.002G179200.1	---NA---	-
Gorai.002G179400.1	hypothetical protein [Trypanosoma cruzi strain CL Brener]	-
Gorai.002G179600.1	tmpit-like protein	C:integral to membrane; F:molecular_function; P:biological_process; P:regulation of transcription, DNA-dependent; P:intracellular signal transduction; P:cyclic nucleotide biosynthetic process; F:phosphorus-oxygen lyase activity; F:signal transducer activity; P:signal transduction; C:intracellular
Gorai.002G180600.1	---NA---	-
Gorai.002G180800.1	vacuolar protein sorting-associated	P:protein localization
Gorai.002G182100.1	periplasmic nitrate large subunit	F:binding
Gorai.002G187100.1	kinesin heavy	P:microtubule-based movement; F:ATP binding; F:microtubule motor activity; C:microtubule
Gorai.002G191600.1	plant synaptotagmin	P:response to virus; P:endocytic recycling; C:internal side of plasma membrane; C:plasmodesma; P:response to cold; P:plasma membrane repair; P:spread of virus in host, cell to cell; C:endosome; C:cytoplasmic membrane-bounded vesicle; P:protein targeting to membrane; P:endocytosis; C:vacuole
Gorai.002G192300.1	pre-mrna-splicing factor atp-dependent rna helicase prp16	F:helicase activity; F:nucleic acid binding; F:ATP binding; F:hydrolase activity; F:nucleotide binding; F:ATP-dependent helicase activity
Gorai.002G194000.1	amidase -like isoform 2	F:hydrolase activity; F:carbon-nitrogen ligase activity, with glutamine as amido-N-donor
Gorai.002G198100.1	conserved hypothetical protein [Ricinus communis]	-
Gorai.002G199600.1	3-hydroxybenzoate 6-hydroxylase 1-like	P:defense response to fungus; F:monooxygenase activity; P:oxidation-reduction process
Gorai.002G201400.1	structural maintenance of chromosomes protein 4-like	-
Gorai.002G201500.1	predicted protein [Populus trichocarpa]	F:binding
Gorai.002G204300.1	conserved hypothetical protein [Ricinus communis]	-
Gorai.002G214900.1	nudix hydrolase 3-like	C:vacuole; F:dipeptidyl-peptidase activity; F:protein binding; P:proteolysis; C:cytosol; F:isopentenyl-diphosphate delta-isomerase activity
Gorai.002G217100.1	exportin-6	F:binding; C:cytoplasm; P:intracellular protein transport; P:protein transport; P:transport; C:nucleus; F:protein transporter activity; C:intracellular; P:protein export from nucleus; F:protein binding; C:plasma membrane; C:nucleolus
Gorai.002G217500.1	amino acid permease 2-like	-
Gorai.002G225500.1	retrotransposable element tf2 155 kda protein type 1-like	F:peptidase activity; F:metal ion binding; F:nucleic acid binding; F:nuclease activity; F:nucleotidyltransferase activity; P:macromolecule metabolic process; P:primary metabolic process
Gorai.002G226800.1	---NA---	-
Gorai.002G232000.1	rab11 family-interacting protein 3	P:endocytic recycling; C:midbody; C:nucleus; C:intracellular membrane-bounded organelle; P:vesicle-mediated transport; F:Rab GTPase binding; F:protein homodimerization activity; C:membrane; P:cell cycle; F:calcium ion binding; P:cytokinesis; C:cleavage furrow; F:ADP-ribosylation factor binding; C:centrosome; C:cytoplasm; C:endosome; C:nucleolus; C:recycling endosome membrane; C:recycling endosome…
Gorai.002G268800.1	trna 2 phosphotransferase	F:tRNA 2'-phosphotransferase activity; P:embryo development ending in seed dormancy; P:tRNA splicing, via endonucleolytic cleavage and ligation
Gorai.003G012400.1	protein rrp5 homolog	F:RNA binding; F:binding; P:mRNA processing; P:RNA processing; C:nucleus; C:intracellular; F:kinase activity; F:ATP binding; F:protein kinase activity; P:phosphorylation; F:nucleotide binding; P:protein phosphorylation; F:transferase activity, transferring phosphorus-containing groups; F:protein serine/threonine kinase activity; P:rRNA processing; C:nucleolus
Gorai.003G023400.1	ribonuclease p protein subunit p25	F:nucleic acid binding
Gorai.003G023700.1	rna-binding post-transcriptional regulator csx1-like	C:cytosol; F:RNA binding; C:mitochondrion; F:nucleotide binding
Gorai.003G035400.1	homeobox-leucine zipper protein athb-6-like	P:negative regulation of abscisic acid mediated signaling pathway; P:response to water deprivation; F:sequence-specific DNA binding transcription factor activity; F:protein homodimerization activity; P:positive regulation of transcription, DNA-dependent; F:transcription regulatory region sequence-specific DNA binding; C:nucleus
Gorai.003G043100.1	f-box protein skip14-like	C:cytoplasmic membrane-bounded vesicle; F:electron carrier activity; F:iron-sulfur cluster binding; F:molecular_function; P:biological_process
Gorai.003G043200.1	type iis restriction enzyme r and m protein	-
Gorai.003G052700.1	exostosin family protein	C:membrane; F:catalytic activity
Gorai.003G053600.1	mps one binder kinase activator-like 1a	F:kinase activity; P:defense response; F:ADP binding; P:phosphorylation
Gorai.003G053700.1	diphosphomevalonate decarboxylase-like	F:diphosphomevalonate decarboxylase activity; F:kinase activity; P:phosphorylation; P:isopentenyl diphosphate biosynthetic process, mevalonate pathway; F:ATP binding; C:cytosol; F:protein homodimerization activity
Gorai.003G054500.1	alanine aminotransferase 2	F:pyridoxal phosphate binding; F:copper ion binding; P:1-aminocyclopropane-1-carboxylate biosynthetic process; F:L-alanine:2-oxoglutarate aminotransferase activity; F:ATP binding; F:1-aminocyclopropane-1-carboxylate synthase activity; C:cytosol; C:mitochondrion
Gorai.003G055900.1	protein blister	F:molecular_function; P:biological_process; C:cellular_component
Gorai.003G061400.1	peroxisomal -2-hydroxy-acid oxidase 2	F:medium-chain-(S)-2-hydroxy-acid oxidase activity; C:cytosolic ribosome; F:glycolate oxidase activity; F:very-long-chain-(S)-2-hydroxy-acid oxidase activity; F:long-chain-(S)-2-hydroxy-long-chain-acid oxidase activity; C:peroxisome; C:plasmodesma; F:FMN binding; C:chloroplast stroma; C:membrane; C:nucleus; C:apoplast; P:oxidation-reduction process
Gorai.003G061900.1	a1 cistron-splicing factor aar2	F:molecular_function; P:biological_process; C:cellular_component
Gorai.003G063700.1	trna 2 phosphotransferase	F:tRNA 2'-phosphotransferase activity; P:embryo development ending in seed dormancy; P:tRNA splicing, via endonucleolytic cleavage and ligation
Gorai.003G063900.1	cellular nucleic acid-binding protein	F:metal ion binding; F:nucleic acid binding; C:plastid
Gorai.003G067000.1	trafficking protein particle complex subunit	P:ER to Golgi vesicle-mediated transport; C:cis-Golgi network
Gorai.003G067500.1	peroxisomal fatty acid beta-oxidation multifunctional protein	C:cell wall; P:seed germination; C:peroxisome; C:plasmodesma; F:3-hydroxybutyryl-CoA epimerase activity; P:jasmonic acid biosynthetic process; P:flower development; F:3-hydroxyacyl-CoA dehydrogenase activity; P:fatty acid beta-oxidation; F:nucleotide binding; F:coenzyme binding; C:chloroplast; F:enoyl-CoA hydratase activity
Gorai.003G067600.1	PREDICTED: uncharacterized protein LOC100266014 [Vitis vinifera]	-
Gorai.003G068800.1	transmembrane protein 87b-like	C:membrane; C:cytoplasmic membrane-bounded vesicle; C:Golgi apparatus
Gorai.003G072600.1	polypyrimidine tract-binding protein homolog 2-like	P:regulation of RNA splicing; F:RNA binding; P:oxidation-reduction process; P:regulation of translation; C:cytoplasmic mRNA processing body; F:nucleotide binding; F:2-alkenal reductase [NAD(P)] activity; P:pollen germination; C:nucleus
Gorai.003G074500.1	ring finger protein	F:metal ion binding
Gorai.003G079200.1	proton gradient regulation 7	F:oxidoreductase activity; F:FMN binding; P:post-embryonic development; P:photosynthetic electron transport chain; C:chloroplast
Gorai.003G079400.1	phospholipid-transporting atpase 1-like	P:positive regulation of abscisic acid mediated signaling pathway; C:cytosol; P:regulation of seed germination; P:protein phosphorylation; P:response to gibberellin stimulus; F:protein serine/threonine kinase activity; P:response to water deprivation; C:mitochondrion; P:response to salt stress; C:integral to membrane; F:ATPase activity, coupled to transmembrane movement of ions, phosphorylative m…
Gorai.003G087700.1	serine hydroxymethyltransferase 1-like	F:pyridoxal phosphate binding; P:L-serine metabolic process; P:response to cadmium ion; F:electron carrier activity; F:heme binding; P:methylation; F:methyltransferase activity; F:glycine hydroxymethyltransferase activity; P:glycine metabolic process
Gorai.003G087800.1	protein	F:RNA binding; F:RNA-directed DNA polymerase activity; P:RNA-dependent DNA replication
Gorai.003G091600.1	golgin candidate 1-like	C:chloroplast envelope; C:Golgi apparatus; P:chloroplast fission; F:coenzyme binding; F:catalytic activity
Gorai.003G091900.1	conserved hypothetical protein [Ricinus communis]	-
Gorai.003G092100.1	utp--glucose-1-phosphate uridylyltransferase-like	F:UTP:glucose-1-phosphate uridylyltransferase activity; C:cytosol; P:callose deposition in cell wall; P:response to salt stress; P:sucrose metabolic process; P:pollen development; P:response to cadmium ion; C:pollen tube; P:cellular response to phosphate starvation; C:plasma membrane
Gorai.003G093800.1	dna-directed rna polymerase subunit	C:nucleolus; F:DNA-directed RNA polymerase activity; P:transcription, DNA-dependent; F:DNA binding; F:protein dimerization activity
Gorai.003G094100.1	---NA---	-
Gorai.003G095300.1	ubiquitin carboxyl-terminal hydrolase	P:cellular catabolic process; P:proteolysis; F:ubiquitin-specific protease activity
Gorai.003G102200.1	atp synthase subunit d	F:copper ion binding; F:hydrogen ion transmembrane transporter activity; F:zinc ion binding; C:mitochondrial proton-transporting ATP synthase complex, coupling factor F(o); C:nucleolus; P:response to salt stress; P:ATP synthesis coupled proton transport; C:vacuolar membrane; C:chloroplast thylakoid membrane; F:hydrolase activity; C:cytosolic ribosome
Gorai.003G102600.1	soluble inorganic pyrophosphatase	P:response to cadmium ion; F:inorganic diphosphatase activity; C:membrane; C:cytosol; P:phosphate-containing compound metabolic process; F:magnesium ion binding
Gorai.003G103600.1	pre-mrna-splicing factor clf1	P:mRNA processing; F:binding; C:nucleus
Gorai.003G110700.1	interferon-related developmental regulator 1-like	C:intracellular part
Gorai.003G111100.1	protein	P:response to oxidative stress; F:NAD binding; F:zinc ion binding; F:NADH dehydrogenase (ubiquinone) activity; C:mitochondrial respiratory chain complex I; P:mitochondrial electron transport, NADH to ubiquinone
Gorai.003G115900.1	basic helix-loop-helix domain-containing protein kiaa2018-like	F:molecular_function; P:biological_process; C:cellular_component; F:calcium ion binding; C:membrane; F:mannosyl-oligosaccharide 1,2-alpha-mannosidase activity
Gorai.003G117300.1	u3 small nucleolar rna-associated protein 10 and nuc211 domain-containing protein	C:cytosol; C:vacuole; F:protein binding; C:chloroplast
Gorai.003G133700.1	heat shock cognate 70 kda	P:response to virus; C:cytosol; C:cell wall; C:mitochondrion; P:protein folding; F:ubiquitin protein ligase binding; P:response to heat; P:response to bacterium; C:vacuolar membrane; F:ATP binding; P:protein ubiquitination; P:response to cadmium ion; P:response to high light intensity; P:response to hydrogen peroxide; C:plasma membrane
Gorai.003G133800.1	heat shock cognate 70 kda	F:KDEL sequence binding; P:protein folding; C:integral to membrane; C:chloroplast envelope; F:receptor activity; P:response to heat; F:oxidoreductase activity; F:nucleotide binding; C:cis-Golgi network; P:protein retention in ER lumen; P:response to cadmium ion; P:protein transport; C:endoplasmic reticulum
Gorai.003G148400.1	predicted protein [Populus trichocarpa]	F:metal ion binding; F:nucleic acid binding; P:proteolysis; F:aspartic-type endopeptidase activity; F:zinc ion binding; P:transport
Gorai.003G159800.1	predicted protein [Populus trichocarpa]	F:binding
Gorai.003G166100.1	flavonoid 3 -monooxygenase-like	F:oxidoreductase activity; F:binding
Gorai.003G172900.1	zinc finger ccch domain-containing protein 44-like	F:receptor activity; F:DNA binding; P:histone modification; P:DNA-dependent transcription, initiation; C:nucleus; F:zinc ion binding
Gorai.003G173600.1	tir-nbs-lrr rct1-like resistance protein	F:nucleotide binding
Gorai.003G176700.1	zeaxanthin chloroplastic-like	F:antheraxanthin epoxidase activity; F:zeaxanthin epoxidase [overall] activity; F:zeaxanthin epoxidase activity; P:oxidation-reduction process; C:plastid
Gorai.004G000200.1	---NA---	-
Gorai.004G002600.1	subtilase family protein	C:cytoplasm; F:serine-type endopeptidase activity; C:cell wall; P:proteolysis; C:nucleus; C:apoplast; P:regulation of biological process
Gorai.004G004200.1	nucleolar protein 10-like	C:nucleus
Gorai.004G015900.1	---NA---	-
Gorai.004G016700.1	dead-box atp-dependent rna helicase 5	P:protein folding; F:ATP-dependent helicase activity; F:nucleic acid binding; P:response to stress; F:ATP binding; F:unfolded protein binding; C:cytosol
Gorai.004G017000.1	protein	C:plastid
Gorai.004G036700.1	hypothetical protein HMPREF0663_10605 [Prevotella oralis ATCC 33269]	-
Gorai.004G040300.1	sterol 3-beta-glucosyltransferase-like	P:metabolic process; F:transferase activity, transferring hexosyl groups; F:ATP binding; F:protein kinase activity; P:protein phosphorylation; F:protein tyrosine kinase activity; F:transferase activity, transferring phosphorus-containing groups
Gorai.004G044800.1	leukotriene a-4 hydrolase homolog	P:proteolysis; F:binding; F:metallopeptidase activity; P:leukotriene biosynthetic process; F:zinc ion binding; F:hydrolase activity; F:leukotriene-A4 hydrolase activity; C:cytosol; F:aminopeptidase activity
Gorai.004G051100.1	probable beta- -xylosyltransferase irx14h-like	F:galactosylgalactosylxylosylprotein 3-beta-glucuronosyltransferase activity; F:xylosyltransferase activity; C:Golgi apparatus; P:glucuronoxylan biosynthetic process; C:membrane
Gorai.004G055900.1	abc transporter b family member	P:cellular process; F:ATPase activity, coupled to transmembrane movement of substances; C:plasmodesma; P:auxin polar transport; F:nucleotide binding; C:plasma membrane
Gorai.004G061100.1	photosystem i assembly protein ycf4	C:integral to membrane; C:photosystem I; P:photosynthesis; C:chloroplast thylakoid membrane
Gorai.004G072500.1	homeobox-leucine zipper protein athb-15-like	P:root development; P:primary shoot apical meristem specification; P:positive regulation of cell differentiation; F:DNA binding; P:response to auxin stimulus; P:xylem development; P:positive regulation of cell proliferation; P:procambium histogenesis; C:nucleus
Gorai.004G072600.1	diacylglycerol o-acyltransferase 2-like	F:diacylglycerol O-acyltransferase activity; P:metabolic process
Gorai.004G072900.1	adenylate cyclase	P:defense response; F:ADP binding; F:ATP binding; F:hydrolase activity; F:nucleotide binding; F:nucleoside-triphosphatase activity; F:phosphoprotein phosphatase activity; P:cAMP biosynthetic process; F:lyase activity; F:adenylate cyclase activity; C:cytoplasm
Gorai.004G083000.1	60s ribosomal protein mitochondrial-like	C:ribosome; C:mitochondrion
Gorai.004G083100.1	60s ribosomal protein l37	F:binding; P:cellular process; C:cytosolic large ribosomal subunit; C:plastid
Gorai.004G087800.1	leucine-rich repeat-containing	F:phosphoprotein phosphatase activity
Gorai.004G090100.1	abc transporter-like protein	C:chloroplast thylakoid membrane
Gorai.004G091700.1	calmodulin-binding protein	F:calmodulin binding; P:polar nucleus fusion; P:response to chitin
Gorai.004G092900.1	quinone-oxidoreductase-like protein	C:chloroplast envelope; C:vacuole; F:oxidoreductase activity; C:plasma membrane; C:cytosol; F:zinc ion binding; C:chloroplast thylakoid membrane; P:oxidation-reduction process
Gorai.004G093100.1	beach domain-containing protein lvsa-like	F:binding; P:response to abscisic acid stimulus; P:signal transduction; P:multidimensional cell growth; P:trichome morphogenesis; P:vacuole organization
Gorai.004G093900.1	predicted protein [Populus trichocarpa]	C:membrane
Gorai.004G094900.1	small ubiquitin-related modifier 2	C:cytoplasm; F:protein tag; P:protein sumoylation; F:pyrophosphatase activity; C:nucleus; P:response to heat
Gorai.004G095600.1	dna repair atpase	F:calcium ion binding; F:nucleic acid binding; F:protein dimerization activity
Gorai.004G096700.1	trafficking protein particle complex subunit	P:ER to Golgi vesicle-mediated transport; C:cis-Golgi network
Gorai.004G097100.1	---NA---	-
Gorai.004G098100.1	f-box protein skip14-like	C:cytoplasmic membrane-bounded vesicle; F:electron carrier activity; F:iron-sulfur cluster binding; F:molecular_function; P:biological_process
Gorai.004G098200.1	l-ascorbate oxidase homolog	F:oxidoreductase activity
Gorai.004G099300.1	rhodopsin-like receptor precursor	C:membrane; C:cytoplasmic membrane-bounded vesicle
Gorai.004G102400.1	flourescent in blue light protein	C:mitochondrion; P:chlorophyll biosynthetic process; C:chloroplast envelope; F:protein binding; P:response to singlet oxygen; C:chloroplast thylakoid membrane; P:oxylipin biosynthetic process
Gorai.004G102800.1	glycerophosphoryl diester phosphodiesterase family protein	P:glycerol metabolic process; F:glycerophosphodiester phosphodiesterase activity; P:lipid metabolic process
Gorai.004G103000.1	peter pan-like protein	F:molecular_function; P:biological_process; C:cellular_component
Gorai.004G105300.1	structural maintenance of chromosomes protein 4-like	-
Gorai.004G105400.1	sucrose synthase 2-like	P:proteolysis; F:aspartic-type endopeptidase activity; F:RNA binding; P:RNA-dependent DNA replication; F:RNA-directed DNA polymerase activity; F:metal ion binding; F:nucleic acid binding; F:zinc ion binding; P:transport
Gorai.004G105800.1	---NA---	-
Gorai.004G106000.1	---NA---	-
Gorai.004G109000.1	eca1 gametogenesis related family protein	F:molecular_function; P:biological_process; C:membrane
Gorai.004G109100.1	protein	F:molecular_function; P:biological_process; C:membrane
Gorai.004G109900.1	protein	P:response to oxidative stress; F:NAD binding; F:zinc ion binding; F:NADH dehydrogenase (ubiquinone) activity; C:mitochondrial respiratory chain complex I; P:mitochondrial electron transport, NADH to ubiquinone
Gorai.004G111700.1	nuclear migration protein nudc-like	P:protein folding; P:embryonic pattern specification; C:cytosol; P:response to heat
Gorai.004G112800.1	dna topoisomerase 2-associated protein pat1	F:molecular_function; P:biological_process; C:cellular_component
Gorai.004G113700.1	homeobox-leucine zipper protein athb-6-like	P:negative regulation of abscisic acid mediated signaling pathway; P:response to water deprivation; F:sequence-specific DNA binding transcription factor activity; F:protein homodimerization activity; P:positive regulation of transcription, DNA-dependent; F:transcription regulatory region sequence-specific DNA binding; C:nucleus
Gorai.004G114900.1	---NA---	-
Gorai.004G115000.1	uridine nucleosidase 1-like	F:uridine nucleosidase activity; F:adenosine nucleosidase activity; F:xanthosine nucleotidase activity; P:uridine catabolic process; P:purine nucleoside catabolic process; F:inosine nucleosidase activity; C:cytosol
Gorai.004G115600.1	solute carrier family 25 member 39-like	F:phosphatidylinositol-3-phosphatase activity; F:binding; C:mitochondrial inner membrane; P:mitochondrial transport; C:integral to membrane; F:phosphatidylinositol-3,5-bisphosphate 3-phosphatase activity
Gorai.004G119300.1	eukaryotic translation initiation factor 3 subunit i-like	P:translational initiation; F:translation initiation factor activity; F:GTP binding; F:GTPase activity; C:cellular_component
Gorai.004G120200.1	diacylglycerol kinase-like	F:NAD+ kinase activity; P:protein kinase C-activating G-protein coupled receptor signaling pathway; F:diacylglycerol kinase activity; P:metabolic process
Gorai.004G120300.1	---NA---	-
Gorai.004G121500.1	60s ribosomal protein l5-like	C:ribosome; F:5S rRNA binding; F:structural constituent of ribosome; P:translation
Gorai.004G121800.1	elmo ced-12 domain-containing protein	C:cytoskeleton; P:phagocytosis
Gorai.004G122400.1	peroxin 3	C:peroxisome; C:integral to membrane; P:peroxisome organization; C:mitochondrion
Gorai.004G124500.1	microtubule binding protein	F:binding
Gorai.004G126600.1	5 -3 exoribonuclease 3-like	C:cytosol; P:deadenylation-independent decapping of nuclear-transcribed mRNA; F:nucleic acid binding; F:5'-3' exoribonuclease activity; F:metal ion binding; P:regulation of gene expression, epigenetic; P:nuclear-transcribed mRNA catabolic process, exonucleolytic; P:miRNA catabolic process; P:gravitropism; P:unidimensional cell growth; P:response to 1-aminocyclopropane-1-carboxylic acid; C:nucleus…
Gorai.004G126700.1	peptidase m48 ste24p	C:membrane; F:metalloendopeptidase activity; P:proteolysis; C:plastid
Gorai.004G128600.1	5 -3 exoribonuclease 3-like	C:cytosol; P:deadenylation-independent decapping of nuclear-transcribed mRNA; F:zinc ion binding; F:nucleic acid binding; F:5'-3' exoribonuclease activity; P:regulation of gene expression, epigenetic; P:nuclear-transcribed mRNA catabolic process, exonucleolytic; P:miRNA catabolic process; P:gravitropism; P:unidimensional cell growth; P:response to 1-aminocyclopropane-1-carboxylic acid; C:nucleus;…
Gorai.004G129500.1	---NA---	-
Gorai.004G130800.1	probable leucine-rich repeat receptor-like serine threonine-protein kinase at3g14840-like	P:phosphorylation; F:protein serine/threonine kinase activity; F:nucleotide binding
Gorai.004G133000.1	glutamyl-trna amidotransferase subunit a-like	F:hydrolase activity
Gorai.004G133100.1	origin recognition complex subunit 2	C:origin recognition complex; C:nuclear lumen; P:DNA-dependent DNA replication; F:DNA replication origin binding; F:protein binding
Gorai.004G136200.1	---NA---	-
Gorai.004G138700.1	60s ribosomal protein l30	F:structural constituent of ribosome; C:cytosolic large ribosomal subunit; P:translation
Gorai.004G141500.1	ankyrin repeat-containing protein	C:cytosol
Gorai.004G141700.1	n-alpha-acetyltransferase auxiliary subunit	P:embryo development ending in seed dormancy; C:membrane; C:cytosol; C:plasmodesma; F:receptor activity; F:binding; F:transferase activity
Gorai.004G145400.1	---NA---	-
Gorai.004G148900.1	uncharacterized hydrolase yutf-like	P:metabolic process; F:hydrolase activity
Gorai.004G149400.1	fanconi anemia group j	P:nucleobase-containing compound metabolic process; F:nucleic acid binding; F:ATP binding; F:hydrolase activity, acting on acid anhydrides, in phosphorus-containing anhydrides; F:hydrolase activity, acting on acid anhydrides; F:ATP-dependent helicase activity; F:ATP-dependent DNA helicase activity; F:DNA binding; F:helicase activity
Gorai.004G150100.1	flavonol sulfotransferase-like protein	F:molecular_function; P:biological_process; C:cellular_component
Gorai.004G156500.1	vacuolar protein 8-like	F:ligase activity; F:binding
Gorai.004G160300.1	gras family transcription factor	P:regulation of transcription, DNA-dependent; P:transcription, DNA-dependent
Gorai.004G162300.1	potassium transporter 12-like	F:potassium ion transmembrane transporter activity; P:potassium ion transmembrane transport; C:membrane
Gorai.004G163300.1	saur family protein	P:response to auxin stimulus; F:molecular_function
Gorai.004G169500.1	uncharacterized endoplasmic reticulum membrane	F:molecular_function; P:biological_process; C:cellular_component
Gorai.004G175300.1	gyra gene product	F:molecular_function; P:biological_process; F:DNA topoisomerase (ATP-hydrolyzing) activity; P:DNA topological change; F:DNA topoisomerase activity; C:chromosome; P:DNA-dependent DNA replication; P:DNA metabolic process; F:DNA binding; F:nucleotide binding; C:cytoplasm; F:ATP binding; P:regulation of transcription, DNA-dependent; F:isomerase activity; F:hydrogen ion transmembrane transporter activ…
Gorai.004G177400.1	60s ribosomal protein	C:nucleolus; C:plasmodesma; C:vacuolar membrane; C:cytosolic large ribosomal subunit; C:chloroplast; C:endoplasmic reticulum
Gorai.004G180400.1	dna-directed rna polymerases i and iii subunit rpac2-like	C:DNA-directed RNA polymerase III complex; P:tRNA transcription; F:DNA-directed RNA polymerase activity; F:DNA binding; F:protein dimerization activity
Gorai.004G180700.1	nucleolysin tia-	C:cytosol; C:mitochondrion; F:nucleotide binding; C:plasma membrane; F:mRNA 3'-UTR binding
Gorai.004G185000.1	phosphatidylinositol n-acetylglucosaminyltransferase subunit p-like	F:transferase activity
Gorai.004G185100.1	phage tape measure protein	F:molecular_function; P:biological_process; C:cellular_component; C:chromosome; P:DNA recombination; F:DNA binding; P:DNA replication; C:cytoplasm; F:ATP binding; P:sister chromatid cohesion; P:chromosome organization; P:chromosome condensation; P:chromosome segregation; P:DNA repair; C:outer membrane-bounded periplasmic space; P:transport; F:transporter activity
Gorai.004G185200.1	protein	F:beta-amyrin synthase activity; F:cycloartenol synthase activity; P:metabolic process
Gorai.004G193000.1	nkg2-d type ii integral membrane protein isoform a	C:integral to nuclear inner membrane; P:positive regulation of nitric oxide biosynthetic process; C:cell surface; ; P:stimulatory C-type lectin receptor signaling pathway; F:protein homodimerization activity; C:integral to membrane; C:membrane; P:cellular response to lipopolysaccharide; F:receptor activity; P:natural killer cell activation; F:MHC class I protein binding; F:binding; P:positive reg…
Gorai.004G212900.1	transcription factor bhlh63-like	F:sequence-specific DNA binding transcription factor activity; C:nucleus; P:regulation of transcription, DNA-dependent
Gorai.004G213000.1	copper methylamine oxidase-like	F:copper ion binding; P:oxidation-reduction process; F:quinone binding; F:primary amine oxidase activity; P:amine metabolic process
Gorai.004G213700.1	conserved hypothetical protein [Ricinus communis]	C:integral to nuclear inner membrane; P:response to DNA damage stimulus; P:DNA repair; F:DNA-directed DNA polymerase activity; F:damaged DNA binding
Gorai.004G213800.1	---NA---	-
Gorai.004G214400.1	dead-box atp-dependent rna helicase 5	P:protein folding; F:ATP-dependent helicase activity; F:nucleic acid binding; P:response to stress; F:ATP binding; F:unfolded protein binding; C:cytosol
Gorai.004G241200.1	tbc domain-containing protein	F:hydrolase activity
Gorai.004G242500.1	basic 7s globulin-like	C:plant-type cell wall; C:plasmodesma; C:plasma membrane; P:response to salt stress
Gorai.004G256200.1	uncharacterized protein LOC100306005 [Glycine max]	C:nucleus; C:intracellular; F:phosphoprotein phosphatase activity
Gorai.004G257800.1	---NA---	-
Gorai.004G276100.1	rna-binding protein 5-like	F:molecular_function; P:biological_process; C:cellular_component; P:metabolic process; F:catalytic activity; F:pyridoxal phosphate binding; P:positive regulation of apoptotic process; F:mRNA binding; C:nucleus; P:spliceosomal complex assembly; P:regulation of alternative nuclear mRNA splicing, via spliceosome; F:nucleic acid binding; F:nucleotide binding; F:zinc ion binding; C:intracellular; P:mR…
Gorai.004G289100.1	ankyrin repeat-containing protein	P:biological_process; C:cellular_component
Gorai.004G291500.1	er lumen protein retaining receptor-like	F:receptor activity; F:ER retention sequence binding; P:protein retention in ER lumen; C:integral to membrane; C:mitochondrion; P:protein transport
Gorai.004G293700.1	probable serine threonine-protein kinase at4g35230-like	P:protein phosphorylation; F:protein serine/threonine kinase activity; F:hydrolase activity, acting on glycosyl bonds; F:receptor activity; F:ATP binding; F:protein tyrosine kinase activity; P:brassinosteroid mediated signaling pathway; C:plasma membrane
Gorai.004G293800.1	ring finger protein	F:metal ion binding; F:zinc ion binding
Gorai.004G293900.1	trna (adenine-n -)-methyltransferase catalytic subunit trmt61a-like	P:tRNA methylation; F:tRNA (adenine-N1-)-methyltransferase activity
Gorai.004G294100.1	---NA---	-
Gorai.005G000700.1	PREDICTED: uncharacterized protein LOC100253276 isoform 1 [Vitis vinifera]	F:zinc ion binding; F:nucleic acid binding
Gorai.005G010700.1	f-box lrr-repeat protein	F:molecular_function; P:biological_process; C:cellular_component; F:lyase activity
Gorai.005G011800.1	PREDICTED: uncharacterized protein LOC100241465 [Vitis vinifera]	C:extracellular region; P:pathogenesis; F:actin filament binding; F:protein binding, bridging
Gorai.005G011900.1	PREDICTED: uncharacterized protein LOC100241465 [Vitis vinifera]	C:extracellular region; P:pathogenesis; F:actin filament binding; F:protein binding, bridging
Gorai.005G014300.1	protein	P:protein folding; F:unfolded protein binding; P:response to stress; F:heat shock protein binding
Gorai.005G015000.1	peter pan-like protein	C:nucleus; P:regulation of transcription, DNA-dependent
Gorai.005G024200.1	initiation factor	F:translation initiation factor activity; P:translational initiation; F:translation elongation factor activity; P:translational frameshifting; P:peptidyl-lysine modification to hypusine; P:positive regulation of translational termination; F:ribosome binding; P:positive regulation of translational elongation
Gorai.005G039800.1	PREDICTED: uncharacterized protein LOC100246334 [Vitis vinifera]	-
Gorai.005G043000.1	pentatricopeptide repeat-containing protein	F:binding; F:molecular_function; P:biological_process; C:cellular_component
Gorai.005G051500.1	gtp-binding protein	F:GTP binding; F:nucleotide binding; C:intracellular
Gorai.005G054800.1	geranylgeranyl pyrophosphate synthase	F:oxidoreductase activity; C:etioplast; P:isoprenoid biosynthetic process; F:farnesyltranstransferase activity; C:chloroplast; C:endoplasmic reticulum
Gorai.005G063600.1	major allergen pru ar 1	P:response to biotic stimulus; P:defense response
Gorai.005G064200.1	---NA---	-
Gorai.005G078400.1	kinesin family member 2 24	P:microtubule-based movement; C:Golgi stack; C:plasma membrane; F:ATP binding; P:trichome morphogenesis; F:microtubule motor activity; C:microtubule
Gorai.005G078900.1	tyrosine-sulfated glycopeptide receptor 1-like	F:transmembrane signaling receptor activity; P:response to wounding; C:cytoplasmic membrane-bounded vesicle; F:peptide receptor activity; F:kinase activity; P:signal transduction; P:metabolic process
Gorai.005G079900.1	pentatricopeptide repeat-containing protein at1g08070-like	F:binding
Gorai.005G080400.1	histone-lysine n-methyltransferase atx4-like	P:histone lysine methylation; F:histone-lysine N-methyltransferase activity; C:nucleus; F:zinc ion binding
Gorai.005G082200.1	dna repair protein rev1-like	F:acid-amino acid ligase activity
Gorai.005G089500.1	mitochondrial rho gtpase 1-like	C:cytosol; F:calcium ion binding; P:small GTPase mediated signal transduction; P:cellular homeostasis; C:mitochondrial outer membrane; P:GTP catabolic process; P:pollen tube growth; P:mitochondrion organization; F:GTPase activity; F:GTP binding; P:embryo development ending in seed dormancy
Gorai.005G091800.1	ankyrin repeat and regulator of chromosome condensation domain-containing protein	F:binding; C:plastid
Gorai.005G093300.1	probable beta-d-xylosidase 7-like	P:carbohydrate metabolic process; C:plasmodesma; C:plant-type cell wall; C:apoplast; F:beta-glucosidase activity; C:chloroplast
Gorai.005G095600.1	pentatricopeptide repeat-containing protein at1g08070-like	F:binding
Gorai.005G095900.1	vacuolar protein sorting 29 protein	P:protein targeting to vacuole; C:microsome; P:endosome to lysosome transport; C:retromer complex; C:multivesicular body; F:protein serine/threonine phosphatase activity
Gorai.005G101000.1	probable isoaspartyl peptidase l-asparaginase 2-like	P:asparagine catabolic process via L-aspartate; P:glycoprotein catabolic process; F:asparaginase activity; P:protein maturation; C:cytosol
Gorai.005G101800.1	#NAME?	F:hydrolase activity, hydrolyzing O-glycosyl compounds; P:glycogen biosynthetic process; F:cation binding; C:amyloplast; F:1,4-alpha-glucan branching enzyme activity; C:chloroplast stroma; P:amylopectin biosynthetic process
Gorai.005G106100.1	probable galacturonosyltransferase-like 2-like	P:multicellular organism reproduction; P:glucuronoxylan biosynthetic process; F:polygalacturonate 4-alpha-galacturonosyltransferase activity; P:cell wall thickening; P:xylem and phloem pattern formation; P:leaf development; C:endoplasmic reticulum
Gorai.005G111100.1	fad dependent oxidoreductase aminomethyl transferase	P:glycine catabolic process; P:oxidation-reduction process; F:oxidoreductase activity; C:cytoplasm; F:aminomethyltransferase activity; F:transferase activity; C:plastid; F:protein-N(PI)-phosphohistidine-sugar phosphotransferase activity; P:phosphoenolpyruvate-dependent sugar phosphotransferase system; C:integral to membrane; C:membrane; F:sugar:hydrogen symporter activity
Gorai.005G112300.1	nad-dependent malic enzyme 59 kda mitochondrial-like	F:NAD binding; F:nucleotide binding; F:malate dehydrogenase (oxaloacetate-decarboxylating) activity; P:oxidation-reduction process; F:oxidoreductase activity, acting on the CH-OH group of donors, NAD or NADP as acceptor; F:oxidoreductase activity; P:malate metabolic process; F:metal ion binding; F:malic enzyme activity; C:mitochondrion
Gorai.005G114800.1	phospholipid glycerol acyltransferase family protein	F:transferase activity, transferring acyl groups; P:glycerophospholipid metabolic process
Gorai.005G117100.1	potassium transporter 12-like	P:potassium ion transmembrane transport; C:membrane; F:potassium ion transmembrane transporter activity; F:molecular_function; P:biological_process
Gorai.005G118300.1	bifunctional aminoacyl-trna synthetase	F:proline-tRNA ligase activity; P:prolyl-tRNA aminoacylation; C:plasmodesma; F:ATP binding; C:membrane; C:cytosol
Gorai.005G118700.1	origin recognition complex subunit 2	P:chromatin silencing at silent mating-type cassette; C:nuclear origin of replication recognition complex; F:DNA replication origin binding; F:protein binding; P:DNA-dependent DNA replication initiation; C:pre-replicative complex; P:pre-replicative complex assembly
Gorai.005G118800.1	zinc finger ccch domain-containing protein 44-like	C:exon-exon junction complex; F:RNA binding; P:RNA processing; F:zinc ion binding; C:nuclear body; C:nucleolus; P:DNA-dependent transcription, initiation; F:receptor activity; F:DNA binding; P:histone modification; F:protein binding; F:nucleotide binding; C:cytoplasm
Gorai.005G125100.1	low quality protein: ribonuclease h protein at1g65750-like	F:nucleic acid binding; F:ribonuclease H activity
Gorai.005G125800.1	glutathione s-transferase f10-like	C:cytosol; F:copper ion binding; C:cell wall; P:response to water deprivation; P:defense response to bacterium; F:glutathione peroxidase activity; C:plasmodesma; F:glutathione transferase activity; C:thylakoid; C:chloroplast stroma; F:glutathione binding; P:response to zinc ion; C:vacuole; P:response to cadmium ion; P:toxin catabolic process; C:plasma membrane; C:apoplast
Gorai.005G127300.1	sister chromatid cohesion protein pds5 homolog b-like	C:cytosol; C:mitochondrion; F:binding; C:nucleus; C:chloroplast
Gorai.005G130300.1	small acidic protein 1	P:regulation of gene expression, epigenetic; F:molecular_function; P:response to auxin stimulus; C:cellular_component
Gorai.005G130400.1	origin recognition complex subunit 2	C:origin recognition complex; C:nuclear lumen; P:DNA-dependent DNA replication; F:DNA replication origin binding; F:protein binding
Gorai.005G130600.1	---NA---	-
Gorai.005G131700.1	---NA---	-
Gorai.005G132600.1	n-alpha-acetyltransferase auxiliary subunit-like	P:embryo development ending in seed dormancy; C:membrane; C:cytosol; C:plasmodesma; F:receptor activity; F:binding
Gorai.005G132700.1	dead-box atp-dependent rna helicase 5	P:protein folding; F:ATP-dependent helicase activity; F:nucleic acid binding; P:response to stress; F:ATP binding; F:unfolded protein binding; C:cytosol
Gorai.005G133400.1	smr (small related) domain-containing protein	F:ATP binding; F:damaged DNA binding; P:mismatch repair
Gorai.005G133900.1	galactinol--sucrose galactosyltransferase-like	P:sucrose biosynthetic process; P:mannitol biosynthetic process; P:response to oxidative stress; P:response to water deprivation; P:response to abscisic acid stimulus; F:kinase activity; C:chloroplast; F:transferase activity, transferring glycosyl groups; P:raffinose family oligosaccharide biosynthetic process
Gorai.005G143700.1	phosphoribosyl-atp pyrophosphatase	P:histidine biosynthetic process; F:ATP binding; F:phosphoribosyl-ATP diphosphatase activity; C:chloroplast stroma; F:phosphoribosyl-AMP cyclohydrolase activity
Gorai.005G145400.1	ankyrin repeat and regulator of chromosome condensation domain-containing protein	F:binding; C:plastid
Gorai.005G145500.1	udp-3-o-	C:mitochondrion
Gorai.005G145700.1	two-component response regulator-like aprr1-like	F:two-component response regulator activity; P:two-component signal transduction system (phosphorelay); P:intracellular signal transduction; F:transcription regulatory region DNA binding; P:regulation of transcription, DNA-dependent; P:circadian rhythm; P:circumnutation; F:protein binding; P:phosphorylation; F:kinase activity; C:nucleus
Gorai.005G146800.1	squamosa promoter-binding-like protein 6-like	C:nucleus; F:DNA binding
Gorai.005G149500.1	udp-3-o-	F:hydrolase activity; P:lipid biosynthetic process; C:mitochondrion
Gorai.005G151300.1	60s ribosomal protein mitochondrial-like	C:ribosome; C:mitochondrion
Gorai.005G154400.1	uncharacterized cdp-alcohol phosphatidyltransferase class-i family protein 3-like	F:phosphotransferase activity, for other substituted phosphate groups; C:cell part
Gorai.005G156400.1	kinesin family member 2 24	P:microtubule-based movement; C:Golgi stack; C:plasma membrane; F:ATP binding; P:trichome morphogenesis; F:microtubule motor activity; C:microtubule
Gorai.005G157400.1	protein	F:zinc ion binding; F:nucleic acid binding
Gorai.005G157900.1	rna polymerase ii-associated protein 3-like	F:binding; P:biological_process; C:cellular_component
Gorai.005G158600.1	probable serine threonine-protein kinase at1g54610-like	F:RNA polymerase II carboxy-terminal domain kinase activity; F:ATP binding; P:protein phosphorylation
Gorai.005G158700.1	nad-dependent malic enzyme 59 kda mitochondrial-like	F:metal ion binding; F:NAD binding; F:malate dehydrogenase (oxaloacetate-decarboxylating) activity; P:malate metabolic process; C:mitochondrion; P:oxidation-reduction process
Gorai.005G159300.1	thioredoxin-like protein chloroplastic-like	P:cytochrome b6f complex assembly; F:oxidoreductase activity, acting on a sulfur group of donors, disulfide as acceptor; C:thylakoid lumen; F:electron carrier activity; P:cell redox homeostasis; P:glycerol ether metabolic process; C:chloroplast stroma; F:protein disulfide oxidoreductase activity; C:chloroplast thylakoid membrane
Gorai.005G159600.1	conserved peptide upstream open reading frame 28	-
Gorai.005G161700.1	probable lrr receptor-like serine threonine-protein kinase at5g45840-like	C:cell part
Gorai.005G163300.1	sister chromatid cohesion protein pds5 homolog b-like	C:cytosol; C:mitochondrion; F:binding; C:nucleus; C:chloroplast
Gorai.005G164800.1	cyclin d3	F:nucleic acid binding; P:regulation of Rab GTPase activity; P:positive regulation of Rab GTPase activity; F:calcium ion binding; C:intracellular; F:Rab GTPase activator activity
Gorai.005G165300.1	hypothetical protein DICPUDRAFT_32483 [Dictyostelium purpureum]	P:molybdopterin cofactor biosynthetic process; P:Mo-molybdopterin cofactor biosynthetic process
Gorai.005G175600.1	---NA---	-
Gorai.005G178100.1	hypothetical protein ARALYDRAFT_490077 [Arabidopsis lyrata subsp. lyrata]	F:molecular_function; P:biological_process; C:cellular_component; F:hydrolase activity
Gorai.005G184700.1	btb poz domain-containing protein at2g13690-like	C:plastid
Gorai.005G190900.1	dna mismatch repair protein msh6-1-like	P:negative regulation of DNA recombination; F:single base insertion or deletion binding; F:DNA-dependent ATPase activity; P:reciprocal meiotic recombination; F:damaged DNA binding; F:four-way junction DNA binding; P:meiotic mismatch repair; P:pyrimidine dimer repair; P:response to UV; C:nuclear chromosome; F:guanine/thymine mispair binding; P:ATP catabolic process; F:ATP binding; C:MutSalpha comp…
Gorai.005G191900.1	---NA---	-
Gorai.005G200000.1	aminotransferase family protein	F:pyridoxal phosphate binding; P:1-aminocyclopropane-1-carboxylate biosynthetic process; F:L-tyrosine:2-oxoglutarate aminotransferase activity; F:L-phenylalanine:2-oxoglutarate aminotransferase activity; F:1-aminocyclopropane-1-carboxylate synthase activity
Gorai.005G203300.1	heme steroid binding domain	F:heme binding; C:cytoplasmic membrane-bounded vesicle
Gorai.005G203400.1	hypothetical protein BRAFLDRAFT_212555 [Branchiostoma floridae]	P:proteolysis; F:cysteine-type peptidase activity; F:cysteine-type endopeptidase activity
Gorai.005G221700.1	abc transporter g family member 11-like	P:ATP catabolic process; F:ATP binding; F:ATPase activity; C:membrane
Gorai.005G221800.1	abc transporter g family member 11-like	P:ATP catabolic process; F:ATP binding; F:ATPase activity; C:membrane
Gorai.005G223400.1	Os10g0374700 [Oryza sativa Japonica Group]	-
Gorai.005G253100.1	chaperone protein dnaj chloroplastic-like	P:protein folding; F:unfolded protein binding; F:heat shock protein binding
Gorai.005G269800.1	valine--trna ligase	C:cytoplasm; P:valyl-tRNA aminoacylation; F:ATP binding; F:valine-tRNA ligase activity
Gorai.006G002300.1	tyrosyl-trna synthetase	P:tyrosyl-tRNA aminoacylation; F:tyrosine-tRNA ligase activity; F:ATP binding; C:plastid
Gorai.006G002400.1	leucine-rich repeat-containing	C:plasma membrane; F:phosphoprotein phosphatase activity
Gorai.006G002500.1	tubulin alpha-2 alpha-4 chain	C:vacuolar membrane; P:microtubule cytoskeleton organization; F:protein binding; P:cellular response to gravity; C:tubulin complex; P:response to salt stress; F:GTP binding; C:cell wall; P:GTP catabolic process; C:nucleolus; C:cytosol; C:microtubule; P:protein polymerization; C:chloroplast stroma; ; P:response to cadmium ion; C:plasmodesma; F:GTPase activity; P:microtubule-based movement; C:plasm…
Gorai.006G003400.1	ran-binding protein 10-like	F:molecular_function; P:biological_process; C:cellular_component
Gorai.006G012700.1	PREDICTED: uncharacterized protein LOC100246334 [Vitis vinifera]	-
Gorai.006G015000.1	auxin-induced protein 5ng4-like	P:cellular process; C:membrane
Gorai.006G016000.1	eukaryotic translation initiation factor 5a	F:translation initiation factor activity; P:translational initiation; F:translation elongation factor activity; P:translational frameshifting; C:intracellular; P:peptidyl-lysine modification to hypusine; P:positive regulation of translational termination; F:ribosome binding; P:positive regulation of translational elongation
Gorai.006G020200.1	hypothetical protein CLOSTASPAR_00316 [Clostridium asparagiforme DSM 15981]	F:hydrolase activity, hydrolyzing O-glycosyl compounds; P:metabolic process; P:carbohydrate metabolic process; F:catalytic activity; F:alpha-galactosidase activity
Gorai.006G026300.1	protein	F:transferase activity, transferring acyl groups; P:metabolic process; F:calcium ion binding
Gorai.006G031100.1	cre-aat-1 protein	C:membrane
Gorai.006G031500.1	mitochondrial rho gtpase 1-like	C:cytosol; F:calcium ion binding; P:small GTPase mediated signal transduction; P:cellular homeostasis; C:mitochondrial outer membrane; P:GTP catabolic process; P:pollen tube growth; P:mitochondrion organization; F:GTPase activity; F:GTP binding; P:embryo development ending in seed dormancy
Gorai.006G032400.1	dna-directed rna polymerase subunit	C:nucleolus
Gorai.006G035500.1	---NA---	-
Gorai.006G035600.1	60s ribosomal protein l30	F:structural constituent of ribosome; C:cytosolic large ribosomal subunit; P:translation
Gorai.006G040700.1	glycosyl transferase family protein	F:nucleotidyltransferase activity; F:transferase activity; P:transcription, DNA-dependent; F:DNA-directed RNA polymerase activity; F:DNA binding; P:proteolysis; F:serine-type endopeptidase activity
Gorai.006G042600.1	major facilitator protein	C:vacuolar membrane; C:mitochondrion
Gorai.006G042700.1	kinase family protein	F:ATP binding; P:protein phosphorylation; F:protein serine/threonine kinase activity
Gorai.006G043000.1	dead-box atp-dependent rna helicase 56-like	F:nucleic acid binding; F:ATP binding; F:ATP-dependent helicase activity
Gorai.006G043100.1	origin recognition complex subunit 2	C:origin recognition complex; P:DNA replication; F:protein binding; C:nucleus
Gorai.006G043400.1	quinone-oxidoreductase-like protein	C:chloroplast envelope; C:vacuole; F:oxidoreductase activity; C:plasma membrane; C:cytosol; F:zinc ion binding; C:chloroplast thylakoid membrane; P:oxidation-reduction process; F:nucleotide binding
Gorai.006G045300.1	pyruvate dehydrogenase e1 component alpha subunit	F:cobalt ion binding; F:pyruvate dehydrogenase (acetyl-transferring) activity; P:metabolic process; C:nucleus; C:cytosol; F:zinc ion binding; P:response to salt stress; C:mitochondrion
Gorai.006G045600.1	protein	-
Gorai.006G046900.1	protease inhibitor seed storage lipid transfer protein family protein	P:lipid transport; F:lipid binding
Gorai.006G047400.1	dna-directed rna polymerases i and iii subunit rpac2-like	C:DNA-directed RNA polymerase III complex; P:tRNA transcription; F:DNA-directed RNA polymerase activity; F:DNA binding; F:protein dimerization activity
Gorai.006G047500.1	utp--glucose-1-phosphate uridylyltransferase-like	F:UTP:glucose-1-phosphate uridylyltransferase activity; C:cytosol; P:callose deposition in cell wall; P:response to salt stress; P:sucrose metabolic process; P:pollen development; P:response to cadmium ion; C:pollen tube; P:cellular response to phosphate starvation; C:plasma membrane
Gorai.006G048900.1	amino acid binding	C:cytosol; P:response to cytokinin stimulus; F:transmembrane receptor protein kinase activity; P:regulation of asymmetric cell division; C:endocytic vesicle; C:cell surface; P:regulation of cellular amino acid metabolic process; P:lateral root formation; P:root cap development; F:amino acid binding; F:protein homodimerization activity; C:plasma membrane; P:embryo development ending in seed dorman…
Gorai.006G049900.1	protein	F:binding
Gorai.006G050500.1	leucine-rich repeat-containing	C:plasma membrane; F:phosphoprotein phosphatase activity
Gorai.006G050600.1	tubulin alpha	C:microtubule; P:protein polymerization; P:GTP catabolic process; P:microtubule-based movement; F:GTPase activity; F:structural molecule activity; C:cytoplasm; ; F:GTP binding
Gorai.006G051200.1	bzip transcription factor	F:DNA binding; P:regulation of transcription, DNA-dependent
Gorai.006G051500.1	primary amine oxidase	F:copper ion binding; P:oxidation-reduction process; F:quinone binding; F:primary amine oxidase activity; P:amine metabolic process
Gorai.006G052400.1	u2 small nuclear ribonucleoprotein a	C:nucleolus; C:Cajal body; P:response to cold; F:nucleic acid binding; C:chloroplast; C:ribonucleoprotein complex; C:cytosol; P:nuclear mRNA splicing, via spliceosome
Gorai.006G052500.1	formin-like protein 1-like	C:cytoplasmic membrane-bounded vesicle; C:plasma membrane; C:cell wall; F:actin filament binding; P:actin cytoskeleton organization
Gorai.006G053700.1	amino acid permease 2-like	-
Gorai.006G055300.1	hypothetical protein ARALYDRAFT_490077 [Arabidopsis lyrata subsp. lyrata]	F:molecular_function; P:biological_process; C:cellular_component
Gorai.006G062500.1	---NA---	-
Gorai.006G062800.1	protein	F:kinase activity; P:metabolic process
Gorai.006G063900.1	mate efflux family protein chloroplastic-like	P:drug transmembrane transport; C:membrane; F:drug transmembrane transporter activity; P:transmembrane transport; F:antiporter activity
Gorai.006G064000.1	protein odorant1-like	F:DNA binding; F:sequence-specific DNA binding transcription factor activity; P:positive regulation of transcription, DNA-dependent; P:regulation of secondary cell wall biogenesis; C:nucleus
Gorai.006G064400.1	pentatricopeptide repeat-containing protein at4g21190-like	P:embryo development ending in seed dormancy
Gorai.006G064500.1	beta-ureidopropionase	F:beta-ureidopropionase activity; P:nitrogen compound metabolic process
Gorai.006G065700.1	ankyrin repeat and regulator of chromosome condensation domain-containing protein	F:binding; C:plastid
Gorai.006G067800.1	acyl- -binding domain-containing protein 2-like	P:lipid metabolic process; C:plant-type cell wall; F:lead ion binding; F:fatty-acyl-CoA binding; P:response to cold; C:cytoplasmic membrane-bounded vesicle; C:plasma membrane; P:response to lead ion; F:protein binding; P:lipid transport; C:glyoxysome; F:phosphatidic acid binding; C:endoplasmic reticulum
Gorai.006G069100.1	protein arabidillo 1-like	F:ligase activity; P:lateral root development; F:protein binding; C:nucleus
Gorai.006G069300.1	tmv response-related protein	C:membrane
Gorai.006G070800.1	ubiquitin carboxyl-terminal hydrolase	P:cellular catabolic process; P:proteolysis; F:ubiquitin-specific protease activity
Gorai.006G078300.1	structural maintenance of chromosomes protein 4-like	-
Gorai.006G084200.1	lon protease homolog mitochondrial-like	P:response to hypoxia; F:single-stranded RNA binding; P:protein homooligomerization; P:ATP catabolic process; C:mitochondrial nucleoid; F:ATP-dependent peptidase activity; P:cellular response to oxidative stress; F:ATP binding; P:mitochondrion organization; P:oxidation-dependent protein catabolic process; F:single-stranded DNA binding; F:serine-type endopeptidase activity; C:chloroplast; P:chaper…
Gorai.006G085500.1	arginyl-trna synthetase	P:arginyl-tRNA aminoacylation; C:cytosol; C:mitochondrion; F:ATP binding; F:arginine-tRNA ligase activity; C:chloroplast stroma; P:embryo development ending in seed dormancy
Gorai.006G096600.1	f-box protein skp2a-like	P:cellular response to auxin stimulus; P:heat acclimation; C:SCF ubiquitin ligase complex; F:ubiquitin-protein ligase activity; P:protein ubiquitination; F:protein binding; P:positive regulation of cell division; P:SCF-dependent proteasomal ubiquitin-dependent protein catabolic process; P:lateral root primordium development; C:nucleus
Gorai.006G108000.1	general transcription factor iih subunit 4-like	C:cytoplasmic membrane-bounded vesicle; C:nucleus; P:regulation of transcription, DNA-dependent; P:DNA repair
Gorai.006G117000.1	protein mediator 21	C:nucleosome; P:nucleosome assembly; F:DNA binding; F:kinase activity; F:ATP binding; F:protein kinase activity; P:phosphorylation; P:protein phosphorylation; F:transferase activity, transferring phosphorus-containing groups; F:protein serine/threonine kinase activity
Gorai.006G128300.1	f-box protein skip14-like	C:cytoplasmic membrane-bounded vesicle; F:molecular_function; P:biological_process; F:electron carrier activity; F:iron-sulfur cluster binding
Gorai.006G138500.1	3-oxoacyl-	P:embryo development ending in seed dormancy; F:3-oxoacyl-[acyl-carrier-protein] synthase activity; C:chloroplast stroma; P:cold acclimation; P:unsaturated fatty acid biosynthetic process
Gorai.006G139600.1	pentatricopeptide repeat-containing protein mitochondrial-like	F:hydrolase activity, hydrolyzing O-glycosyl compounds; P:metabolic process; F:binding
Gorai.006G148400.1	nuclear transcription factor y subunit a-10	P:regulation of transcription, DNA-dependent; C:nucleus; F:sequence-specific DNA binding transcription factor activity; C:CCAAT-binding factor complex; F:DNA binding; P:double fertilization forming a zygote and endosperm
Gorai.006G151700.1	serine threonine-protein kinase sepa-like	P:pollen development; C:vacuole; C:plasma membrane; P:protein phosphorylation; F:ATP binding; F:MAP kinase kinase kinase activity; C:cytosol; P:plasma membrane organization; P:cell division
Gorai.006G163700.1	arginine methyltransferease	C:nucleolus; F:histone-arginine N-methyltransferase activity; F:protein binding; P:histone arginine methylation; C:cytosol
Gorai.006G178500.1	ubiquinone biosynthesis methyltransferase coq5	P:amino acid transmembrane transport; F:amino acid transmembrane transporter activity; P:methylation; C:integral to membrane; F:methyltransferase activity; C:mitochondrion
Gorai.006G182100.1	---NA---	-
Gorai.006G184200.1	protein binding	F:chaperone binding
Gorai.006G185600.1	serine threonine-protein phosphatase pp2a catalytic subunit	F:phosphoprotein phosphatase activity
Gorai.006G189000.1	PREDICTED: uncharacterized protein LOC100797452 [Glycine max]	C:vacuole; C:plasma membrane; C:endoplasmic reticulum
Gorai.006G198300.1	scarecrow-like protein 8-like	P:regulation of transcription, DNA-dependent; P:transcription, DNA-dependent
Gorai.006G213400.1	nuclease harbi1-like	-
Gorai.006G232900.1	atp synthase subunit d	F:copper ion binding; F:hydrogen ion transmembrane transporter activity; F:zinc ion binding; C:mitochondrial proton-transporting ATP synthase complex, coupling factor F(o); C:nucleolus; P:response to salt stress; P:ATP synthesis coupled proton transport; C:vacuolar membrane; C:chloroplast thylakoid membrane; F:hydrolase activity; C:cytosolic ribosome
Gorai.006G268900.1	f-box lrr-repeat protein	F:molecular_function; P:biological_process; C:cellular_component; P:transcription, DNA-dependent; F:zinc ion binding; C:nucleus
Gorai.006G269000.1	monocopper oxidase-like protein sku5	C:plant-type cell wall; C:anchored to plasma membrane; F:copper ion binding; C:plasmodesma; P:cell tip growth; C:vacuolar membrane; C:cytosol; C:apoplast
Gorai.006G269100.1	f-box lrr-repeat protein	F:molecular_function; P:biological_process; C:cellular_component
Gorai.006G273000.1	homeobox-leucine zipper protein athb-6-like	P:negative regulation of abscisic acid mediated signaling pathway; P:response to water deprivation; F:sequence-specific DNA binding transcription factor activity; F:protein homodimerization activity; P:positive regulation of transcription, DNA-dependent; F:transcription regulatory region sequence-specific DNA binding; C:nucleus
Gorai.007G037200.1	protein	P:response to oxidative stress; F:NAD binding; F:zinc ion binding; F:NADH dehydrogenase (ubiquinone) activity; C:mitochondrial respiratory chain complex I; P:mitochondrial electron transport, NADH to ubiquinone
Gorai.007G054900.1	uncharacterized n-acetyltransferase ycf52-like	F:N-acetyltransferase activity; P:metabolic process
Gorai.007G055000.1	---NA---	-
Gorai.007G064000.1	auxin-induced protein 5ng4-like	P:secondary cell wall biogenesis; P:positive regulation of tryptophan metabolic process; C:plant-type vacuole membrane; P:unidimensional cell growth; P:positive regulation of auxin metabolic process; C:plasma membrane
Gorai.007G070800.1	peroxidase 72-like	F:heme binding; C:cell wall; P:response to nematode; F:peroxidase activity; P:oxidation-reduction process; P:response to oxidative stress
Gorai.007G071000.1	protein blister	C:plastid
Gorai.007G082100.1	conserved hypothetical protein [Ricinus communis]	P:regulation of transcription, DNA-dependent; C:nucleus; F:DNA binding
Gorai.007G097500.1	interferon-related developmental regulator 1-like	F:binding; C:cytoplasm; P:response to salt stress; C:nucleus
Gorai.007G101100.1	mitochondrial rho gtpase 1-like	C:cytosol; C:mitochondrion; P:pollen tube growth; P:mitochondrion organization; P:biological regulation; F:nucleotide binding; F:hydrolase activity; C:membrane; P:embryo development ending in seed dormancy
Gorai.007G111500.1	pyruvate dehydrogenase e1 component subunit mitochondrial-like	F:cobalt ion binding; P:response to cadmium ion; F:pyruvate dehydrogenase (acetyl-transferring) activity; P:glycolysis; C:nucleus; C:cytosol; F:zinc ion binding; P:response to salt stress; C:mitochondrion; P:oxidation-reduction process
Gorai.007G119000.1	mitochondrial inner membrane protein oxa1-like	F:P-P-bond-hydrolysis-driven protein transmembrane transporter activity; C:integral to membrane; C:mitochondrial inner membrane; P:protein import into mitochondrial inner membrane; P:protein complex assembly; P:protein insertion into membrane
Gorai.007G123800.1	cytosine deaminase	F:microtubule-severing ATPase activity; F:metalloendopeptidase activity; F:ATP binding; P:proteolysis
Gorai.007G131600.1	ubiquitin carboxyl-terminal hydrolase-like protein	P:metabolic process; F:catalytic activity; C:mitochondrion
Gorai.007G136200.1	glycoside hydrolase family 76	F:hydrolase activity; P:metabolic process; F:catalytic activity; F:GTP binding; C:intracellular
Gorai.007G136300.1	hypothetical protein TGME49_071990 [Toxoplasma gondii ME49]	-
Gorai.007G140100.1	---NA---	-
Gorai.007G140200.1	homeobox-leucine zipper protein athb-6-like	P:negative regulation of abscisic acid mediated signaling pathway; P:response to water deprivation; F:sequence-specific DNA binding transcription factor activity; F:protein homodimerization activity; P:positive regulation of transcription, DNA-dependent; F:transcription regulatory region sequence-specific DNA binding; C:nucleus
Gorai.007G142900.1	40s ribosomal protein s15	F:structural constituent of ribosome; F:RNA binding; C:cytosolic small ribosomal subunit; P:translation
Gorai.007G143700.1	inhibitor of trypsin and hageman factor	P:response to wounding; P:defense response to fungus; C:cell wall; F:serine-type endopeptidase inhibitor activity
Gorai.007G146300.1	30s ribosomal protein s3	F:molecular_function; P:biological_process; F:GTP binding; F:GTPase activity; C:cytoplasm; P:GTP catabolic process; F:magnesium ion binding; F:nucleotide binding; C:intracellular; F:structural constituent of ribosome; F:mRNA binding; C:ribonucleoprotein complex; F:rRNA binding; P:translation; F:RNA binding; C:ribosome; C:small ribosomal subunit
Gorai.007G151000.1	protein arginine n-methyltransferase	C:nucleolus; F:histone-arginine N-methyltransferase activity; F:protein binding; P:histone arginine methylation; C:cytosol
Gorai.007G155300.1	dynamin-like protein c-like	F:GTP binding; P:cytokinesis; C:plastid; P:GTP catabolic process; F:GTPase activity
Gorai.007G165900.1	serine threonine protein phosphatase 2a 55 kda regulatory subunit b beta isoform-like	C:protein phosphatase type 2A complex; P:signal transduction; F:nucleotide binding; F:protein phosphatase type 2A regulator activity
Gorai.007G169800.1	5 -3 exoribonuclease 3-like	F:5'-3' exoribonuclease activity; F:nucleic acid binding; P:miRNA catabolic process; C:nucleus; F:zinc ion binding
Gorai.007G172500.1	serine threonine protein kinase	P:protein phosphorylation; F:ATP binding; C:cytosol; F:protein serine/threonine kinase activity; P:response to salt stress
Gorai.007G177900.1	d-alanine--d-alanine ligase	-
Gorai.007G180700.1	protein chup1	C:chloroplast outer membrane; P:chloroplast relocation
Gorai.007G186700.1	peroxin 3	C:peroxisome; C:integral to membrane; P:peroxisome organization; C:mitochondrion
Gorai.007G190400.1	protein	-
Gorai.007G191300.1	40s ribosomal protein s4	F:structural constituent of ribosome; P:translation; C:ribosome; C:intracellular; F:RNA binding
Gorai.007G194000.1	methyl-accepting chemotaxis sensory transducer	C:vacuolar membrane; C:cytoplasmic membrane-bounded vesicle; C:endoplasmic reticulum
Gorai.007G198600.1	trafficking protein particle complex subunit	P:transport
Gorai.007G200300.1	---NA---	-
Gorai.007G204700.1	#NAME?	F:hydrolase activity, hydrolyzing O-glycosyl compounds; P:glycogen biosynthetic process; F:cation binding; C:amyloplast; F:1,4-alpha-glucan branching enzyme activity; C:chloroplast stroma; P:amylopectin biosynthetic process
Gorai.007G204800.1	f-box protein skip14-like	C:cytoplasmic membrane-bounded vesicle
Gorai.007G208900.1	leucine-rich repeat-containing protein	C:plasma membrane; F:phosphoprotein phosphatase activity
Gorai.007G211500.1	---NA---	-
Gorai.007G212000.1	conserved hypothetical protein [Ricinus communis]	-
Gorai.007G212800.1	u2 small nuclear ribonucleoprotein a	C:nucleolus; C:Cajal body; P:response to cold; C:chloroplast; C:ribonucleoprotein complex; C:cytosol; P:nuclear mRNA splicing, via spliceosome
Gorai.007G212900.1	dihydroflavonol 4- partial	-
Gorai.007G213100.1	mrna cap guanine-n7 methyltransferase 2-like	F:mRNA (guanine-N7-)-methyltransferase activity; C:cytoplasmic membrane-bounded vesicle; P:7-methylguanosine mRNA capping; P:methylation
Gorai.007G213200.1	small acidic protein 1	P:regulation of gene expression, epigenetic; F:molecular_function; P:response to auxin stimulus; C:cellular_component
Gorai.007G219400.1	thylakoid lumenal kda chloroplast	C:chloroplast thylakoid lumen; F:protein binding; C:chloroplast stroma; C:chloroplast thylakoid membrane
Gorai.007G223700.1	ctp synthase	C:cytoplasmic membrane-bounded vesicle; F:CTP synthase activity; P:pyrimidine nucleotide biosynthetic process
Gorai.007G223800.1	f-box kelch-repeat protein at5g60570-like	C:nucleus
Gorai.007G226600.1	leucine-rich repeat-containing protein	C:plasma membrane; F:phosphoprotein phosphatase activity
Gorai.007G229700.1	homeobox-leucine zipper protein athb-6-like	P:regulation of timing of transition from vegetative to reproductive phase; P:negative regulation of cell growth; P:photoperiodism, flowering; P:response to blue light; F:sequence-specific DNA binding transcription factor activity; P:abscisic acid mediated signaling pathway; F:protein homodimerization activity; P:positive regulation of transcription, DNA-dependent; F:transcription regulatory regi…
Gorai.007G235500.1	polyphosphoinositide phosphatase-like	F:phosphatidylinositol-4,5-bisphosphate 5-phosphatase activity
Gorai.007G237400.1	heat shock factor-binding protein 1-like	P:response to stress; F:binding
Gorai.007G237500.1	---NA---	-
Gorai.007G238900.1	heat shock protein 83-like	C:cytosol; P:response to water deprivation; C:mitochondrion; P:protein folding; P:response to salt stress; P:response to chlorate; C:chloroplast envelope; P:response to heat; C:vacuolar membrane; F:ATP binding; C:chloroplast stroma; F:unfolded protein binding; P:de-etiolation; P:embryo development ending in seed dormancy
Gorai.007G241000.1	ethylene insensitive 3-like 4	F:sequence-specific DNA binding transcription factor activity; C:nucleus; P:regulation of transcription, DNA-dependent; P:response to karrikin
Gorai.007G241100.1	transcription factor bhlh63-like	F:sequence-specific DNA binding transcription factor activity; C:nucleus; P:regulation of transcription, DNA-dependent
Gorai.007G241200.1	thylakoid carrier protein	P:transmembrane transport; F:binding; P:photoprotection; C:integral to membrane; C:mitochondrial inner membrane; C:chloroplast envelope; C:thylakoid membrane; P:photosystem II repair; F:ATP transmembrane transporter activity
Gorai.007G241400.1	transcription factor hbp-1b -like	P:regulation of biological process; F:DNA binding; F:protein binding
Gorai.007G242200.1	---NA---	-
Gorai.007G242300.1	scarecrow-like transcription factor pat1-like	P:regulation of transcription, DNA-dependent; P:transcription, DNA-dependent
Gorai.007G244100.1	protein blister	C:plastid
Gorai.007G245300.1	myosin-h heavy chain-like	F:actin binding; C:myosin complex; F:ATP binding; F:motor activity; P:actin filament-based movement
Gorai.007G245600.1	udp-3-o-	F:hydrolase activity; P:lipid biosynthetic process; C:mitochondrion
Gorai.007G245800.1	nudix hydrolase 3-like	C:vacuole; F:dipeptidyl-peptidase activity; F:protein binding; P:proteolysis; C:cytosol; F:isopentenyl-diphosphate delta-isomerase activity
Gorai.007G247100.1	a1 cistron-splicing factor aar2	F:molecular_function; P:biological_process; C:cellular_component
Gorai.007G247200.1	topoisomerase ii-associated protein pat1	F:molecular_function; P:biological_process; C:cellular_component
Gorai.007G248400.1	ankyrin repeat and regulator of chromosome condensation domain-containing protein	F:binding; P:mitosis; C:nucleus; C:chromosome, centromeric region; C:plastid
Gorai.007G249500.1	probable aspartic protease at2g35615-like	P:defense response to bacterium; P:regulation of salicylic acid metabolic process; P:regulation of hydrogen peroxide metabolic process; F:aspartic-type endopeptidase activity; C:apoplast
Gorai.007G254300.1	ca2+ antiporter cation exchanger	C:integral to membrane; C:membrane; P:transmembrane transport; F:cation:cation antiporter activity; P:cation transport; F:calcium:sodium antiporter activity
Gorai.007G254500.1	flavonol sulfotransferase-like	P:jasmonic acid metabolic process; F:hydroxyjasmonate sulfotransferase activity; P:response to jasmonic acid stimulus
Gorai.007G256100.1	peter pan-like protein	C:cellular_component; F:ATP binding; F:aminoacyl-tRNA ligase activity
Gorai.007G258300.1	r- sec22-family	C:integral to membrane; C:endoplasmic reticulum; C:Golgi apparatus; P:vesicle-mediated transport; C:plasma membrane; F:transporter activity
Gorai.007G259000.1	conserved hypothetical protein [Ricinus communis]	C:vacuole; C:plasma membrane; C:endoplasmic reticulum
Gorai.007G260500.1	sister chromatid cohesion protein pds5 homolog b-like	C:cytosol; C:mitochondrion; F:binding; C:nucleus; C:chloroplast
Gorai.007G260700.1	insulin-degrading enzyme-like	F:metalloendopeptidase activity; P:proteolysis; F:zinc ion binding
Gorai.007G262300.1	---NA---	-
Gorai.007G270400.1	---NA---	-
Gorai.007G272300.1	gpi ethanolamine phosphate transferase 1-like	C:endoplasmic reticulum membrane; F:sulfuric ester hydrolase activity; P:GPI anchor biosynthetic process; F:transferase activity
Gorai.007G272600.1	tubulin beta-1 chain-like	C:cell wall; C:nucleolus; P:response to salt stress; C:microtubule; C:tubulin complex; C:plasmodesma; P:protein polymerization; P:GTP catabolic process; P:microtubule-based movement; F:protein binding; F:GTPase activity; F:structural molecule activity; P:response to cadmium ion; C:cytoplasm; F:GTP binding; C:plasma membrane
Gorai.007G276800.1	protein fam38b	F:electron carrier activity; F:copper ion binding; C:nuclear chromosome, telomeric region; P:telomere maintenance; F:DNA binding; F:binding; C:integral to membrane; C:membrane; P:transport; C:plasma membrane; F:transporter activity
Gorai.007G279000.1	auxin-induced protein 5ng4	F:protein binding; C:membrane
Gorai.007G281300.1	protein abil1	C:SCAR complex; F:molecular_function; P:actin nucleation; P:trichome morphogenesis; F:protein binding
Gorai.007G286700.1	transport protein particle subunit	F:binding; P:ER to Golgi vesicle-mediated transport
Gorai.007G293500.1	serine hydroxymethyltransferase 1-like	F:pyridoxal phosphate binding; P:L-serine metabolic process; P:response to cadmium ion; F:electron carrier activity; F:heme binding; P:methylation; F:methyltransferase activity; F:glycine hydroxymethyltransferase activity; P:glycine metabolic process
Gorai.007G294400.1	rnase h domain-containing protein	F:nucleic acid binding; P:biological_process; C:cellular_component; F:ribonuclease H activity
Gorai.007G295000.1	e3 ubiquitin-protein ligase atl6-like	P:response to nutrient levels; P:response to chitin; C:plasma membrane; P:protein ubiquitination; F:ubiquitin-protein ligase activity
Gorai.007G302600.1	nad-dependent malic enzyme 59 kda mitochondrial-like	F:oxidoreductase activity
Gorai.007G312600.1	homeobox-leucine zipper protein athb-15-like	P:root development; P:regulation of transcription, DNA-dependent; P:primary shoot apical meristem specification; P:positive regulation of cell differentiation; F:sequence-specific DNA binding; P:response to auxin stimulus; P:xylem development; F:sequence-specific DNA binding transcription factor activity; P:positive regulation of cell proliferation; P:procambium histogenesis; C:nucleus
Gorai.007G312900.1	1-acylglycerophosphocholine o-acyltransferase 1-like	F:transferase activity
Gorai.007G316400.1	1-acylglycerophosphocholine o-acyltransferase 1-like	F:transferase activity, transferring acyl groups; P:metabolic process; F:calcium ion binding
Gorai.007G317900.1	two-component response regulator-like aprr1-like	F:two-component response regulator activity; P:two-component signal transduction system (phosphorelay); P:intracellular signal transduction; F:transcription regulatory region DNA binding; P:regulation of transcription, DNA-dependent; P:circadian rhythm; P:circumnutation; F:protein binding; P:phosphorylation; F:kinase activity; C:nucleus
Gorai.007G327500.1	dopamine beta-	P:protein complex assembly; P:respiratory chain complex IV assembly; C:membrane; F:monooxygenase activity; C:integral to membrane; F:dopamine beta-monooxygenase activity; P:metabolic process; P:histidine catabolic process
Gorai.007G328400.1	domon and dopamine beta-monooxygenase n-terminal domain-containing protein	P:protein complex assembly; F:monooxygenase activity; P:cellular process; P:metabolic process; C:membrane
Gorai.007G333700.1	disease resistance protein	C:plasmodesma
Gorai.007G334000.1	pentatricopeptide repeat-containing protein	C:mitochondrion
Gorai.007G356500.1	zinc finger ccch domain-containing protein 44-like	F:zinc ion binding; P:regulation of transcription, DNA-dependent; P:DNA-dependent transcription, initiation; F:receptor activity; F:DNA binding; P:histone modification; C:nucleus
Gorai.007G357200.1	u3 small nucleolar ribonucleoprotein protein imp3-like	F:structural constituent of ribosome; C:cytosolic small ribosomal subunit; P:translation; F:rRNA binding
Gorai.007G379400.1	probable serine threonine-protein kinase at4g35230-like	F:receptor activity; C:plasma membrane; F:protein tyrosine kinase activity; P:protein phosphorylation; F:ATP binding; F:protein serine/threonine kinase activity; P:brassinosteroid mediated signaling pathway
Gorai.008G004300.1	f-box kelch-repeat protein at5g60570-like	C:nucleus
Gorai.008G006800.1	eal domain-containing protein	P:intracellular signal transduction; P:cyclic nucleotide biosynthetic process; P:signal transduction; P:two-component signal transduction system (phosphorelay); P:regulation of transcription, DNA-dependent; C:intracellular; F:signal transducer activity; F:two-component sensor activity; F:phosphorus-oxygen lyase activity
Gorai.008G008300.1	dag chloroplastic-like	P:endonucleolytic cleavage of tetracistronic rRNA transcript (SSU-rRNA, LSU-rRNA, 4.5S-rRNA, 5S-rRNA); P:plastid organization; C:chloroplast; F:zinc ion binding; C:mitochondrion
Gorai.008G034400.1	bcl-2-associated athanogene 5	F:chaperone binding; F:ATP binding; F:nucleotide binding; F:nucleoside-triphosphatase activity; F:hydrolase activity; P:metabolic process; P:carbohydrate metabolic process; F:hydrolase activity, acting on glycosyl bonds; F:catalytic activity; F:alpha-amylase activity
Gorai.008G036500.1	skp1-like protein	C:cytosol; P:ubiquitin-dependent protein catabolic process; C:SCF ubiquitin ligase complex; F:ubiquitin-protein ligase activity; F:protein binding; P:mitosis; P:negative regulation of DNA recombination; C:spindle; P:response to cadmium ion; P:male meiosis; C:phragmoplast; C:nucleus; C:plasma membrane
Gorai.008G042300.1	peroxin 3	C:integral to peroxisomal membrane; P:peroxisome organization; C:mitochondrion
Gorai.008G045200.1	embryogenesis-associated protein emb8-like	F:hydrolase activity; F:molecular_function; P:biological_process
Gorai.008G049500.1	arginyl-trna synthetase	P:arginyl-tRNA aminoacylation; C:cytosol; C:mitochondrion; F:ATP binding; F:arginine-tRNA ligase activity; C:chloroplast stroma; P:embryo development ending in seed dormancy
Gorai.008G053800.1	sodium hydrogen exchanger 2	F:molecular_function; P:biological_process; C:cellular_component; P:intracellular signal transduction; F:hydrolase activity; F:two-component response regulator activity; F:two-component sensor activity; F:protein histidine kinase activity; P:protein transport; F:signal transducer activity; C:cytoplasm; P:signal transduction; P:two-component signal transduction system (phosphorelay); F:S-adenosylm…
Gorai.008G053900.1	ubiquitin-conjugating enzyme e2 a	F:ATP binding; F:ligase activity; F:nucleotide binding; F:acid-amino acid ligase activity; C:cellular_component; P:response to UV; F:ubiquitin protein ligase binding; P:protein polyubiquitination; C:nuclear chromatin; P:positive regulation of cell proliferation; P:ubiquitin-dependent protein catabolic process; P:in utero embryonic development; P:chromatin modification; P:response to DNA damage st…
Gorai.008G054200.1	homeobox-leucine zipper protein hdg2	P:trichome morphogenesis; P:regulation of transcription, DNA-dependent; F:sequence-specific DNA binding; F:sequence-specific DNA binding transcription factor activity; P:cotyledon development; C:nucleus
Gorai.008G056700.1	origin recognition complex subunit 2	C:origin recognition complex; C:nuclear lumen; P:DNA-dependent DNA replication; F:DNA replication origin binding; F:protein binding
Gorai.008G061300.1	diphosphomevalonate decarboxylase-like	F:diphosphomevalonate decarboxylase activity; F:kinase activity; P:phosphorylation; P:isopentenyl diphosphate biosynthetic process, mevalonate pathway; F:ATP binding; C:cytosol; F:protein homodimerization activity
Gorai.008G062000.1	peroxisome biogenesis protein 3-2-like	P:amylopectin biosynthetic process; F:cation binding; C:integral to peroxisomal membrane; P:peroxisome organization; F:1,4-alpha-glucan branching enzyme activity; F:hydrolase activity, hydrolyzing O-glycosyl compounds; C:chloroplast stroma; P:glycogen biosynthetic process
Gorai.008G063900.1	glutathione s-transferase f10-like	C:cytosol; F:copper ion binding; C:cell wall; P:response to water deprivation; P:defense response to bacterium; F:glutathione peroxidase activity; C:plasmodesma; F:glutathione transferase activity; C:thylakoid; C:chloroplast stroma; F:glutathione binding; P:response to zinc ion; C:vacuole; P:response to cadmium ion; P:toxin catabolic process; C:plasma membrane; C:apoplast
Gorai.008G067700.1	protein phosphatase	F:protein serine/threonine phosphatase activity; P:protein phosphorylation; F:ATP binding; F:protein serine/threonine kinase activity
Gorai.008G070700.1	structural maintenance of chromosomes protein 4-like	P:regulation of transcription, DNA-dependent; F:nucleotide binding; F:sequence-specific DNA binding transcription factor activity; F:DNA binding
Gorai.008G072100.1	atp-dependent clp protease proteolytic subunit	C:chloroplast envelope; F:serine-type endopeptidase activity; C:chloroplastic endopeptidase Clp complex; C:chloroplast thylakoid; P:proteolysis
Gorai.008G072300.1	dna-directed rna polymerases i and iii subunit rpac2-like	C:DNA-directed RNA polymerase III complex; P:tRNA transcription; F:DNA-directed RNA polymerase activity; F:DNA binding; F:protein dimerization activity
Gorai.008G076500.1	esterase lipase thioesterase family protein	C:cytosol; C:peroxisome; F:catalytic activity
Gorai.008G078200.1	---NA---	-
Gorai.008G081600.1	5 -3 exoribonuclease 3-like	F:5'-3' exoribonuclease activity; F:nucleic acid binding; P:miRNA catabolic process; C:nucleus; F:zinc ion binding
Gorai.008G084300.1	serine carboxypeptidase-like 18-like	P:proteolysis; F:carboxypeptidase activity; F:hydrolase activity; F:serine-type carboxypeptidase activity
Gorai.008G084400.1	serine carboxypeptidase-like 18-like	F:carboxypeptidase activity
Gorai.008G085400.1	photosystem i p700 chlorophyll a apoprotein	F:kinase activity; P:phosphorylation; F:hydrolase activity, hydrolyzing O-glycosyl compounds; P:carbohydrate metabolic process
Gorai.008G086800.1	probable xyloglucan endotransglucosylase hydrolase protein 6-like	P:response to water deprivation; F:xyloglucan:xyloglucosyl transferase activity; F:hydrolase activity, hydrolyzing O-glycosyl compounds; C:cell wall; P:cellular glucan metabolic process; C:apoplast
Gorai.008G086900.1	amino acid binding	C:cytosol; P:response to cytokinin stimulus; F:transmembrane receptor protein kinase activity; P:regulation of asymmetric cell division; C:endocytic vesicle; C:cell surface; P:regulation of cellular amino acid metabolic process; P:lateral root formation; P:root cap development; F:amino acid binding; F:protein homodimerization activity; C:plasma membrane; P:embryo development ending in seed dorman…
Gorai.008G088400.1	PREDICTED: uncharacterized protein LOC100797452 [Glycine max]	C:vacuole; C:plasma membrane; C:endoplasmic reticulum
Gorai.008G090700.1	probable ribosome biogenesis protein rlp24-like	C:nucleolus; F:structural constituent of ribosome; P:ribosome biogenesis; C:cytosolic large ribosomal subunit; P:translation
Gorai.008G090900.1	predicted protein [Populus trichocarpa]	-
Gorai.008G092200.1	50s ribosomal protein l17	C:ribosome; F:structural constituent of ribosome; P:translation; C:mitochondrion
Gorai.008G093700.1	sister chromatid cohesion protein pds5 homolog b-like	C:cytosol; C:mitochondrion; F:binding; C:nucleus; C:chloroplast
Gorai.008G094800.1	mrna cap guanine-n7 methyltransferase 2-like	F:mRNA (guanine-N7-)-methyltransferase activity; C:cytoplasmic membrane-bounded vesicle; P:7-methylguanosine mRNA capping; P:methylation
Gorai.008G095000.1	gpi ethanolamine phosphate transferase 1-like	C:endoplasmic reticulum membrane; F:sulfuric ester hydrolase activity; P:GPI anchor biosynthetic process; F:transferase activity
Gorai.008G095200.1	serine threonine protein kinase	P:protein phosphorylation; F:ATP binding; C:nucleus; F:protein serine/threonine kinase activity; P:response to salt stress
Gorai.008G097700.1	mitochondrial transcription termination factor family protein	C:membrane
Gorai.008G098600.1	nuclear ribonuclease z	F:hydrolase activity
Gorai.008G103000.1	signal catalytic subunit	P:proteolysis; F:hydrolase activity; C:integral to membrane; C:membrane; F:peptidase activity; P:signal peptide processing; F:serine-type peptidase activity; F:binding
Gorai.008G103100.1	auxin-induced protein 5ng4-like	C:membrane
Gorai.008G103800.1	chaperone protein dnaj chloroplastic-like	F:unfolded protein binding; P:protein folding; F:heat shock protein binding; P:response to stress; C:nucleus
Gorai.008G103900.1	PREDICTED: uncharacterized protein LOC100252409 [Vitis vinifera]	F:molecular_function; P:biological_process
Gorai.008G116000.1	glycerol-3-phosphate acyltransferase	P:defense response; P:phosphatidylglycerol biosynthetic process; F:calcium ion binding; C:integral to membrane; F:heme oxygenase (decyclizing) activity; F:linoleic acid epoxygenase activity; P:response to abscisic acid stimulus; P:lipid particle organization; C:chloroplast stroma; F:glycerol-3-phosphate O-acyltransferase activity; P:embryo development ending in seed dormancy; P:oxylipin biosynthe…
Gorai.008G128900.1	protein root hair defective 3 homolog 1-like	P:root epidermal cell differentiation; C:integral to membrane; P:cell tip growth; F:hydrolase activity, acting on acid anhydrides; C:vacuolar membrane; P:actin cytoskeleton organization; P:ER to Golgi vesicle-mediated transport; P:plant-type cell wall biogenesis; C:endoplasmic reticulum; F:GTP binding; C:plasma membrane
Gorai.008G130400.1	inactive poly	P:cellular process; P:response to abiotic stimulus; P:response to chemical stimulus; P:response to stress
Gorai.008G131500.1	phospholipid-transporting atpase 1-like	C:mitochondrion; C:integral to membrane; F:ATPase activity, coupled to transmembrane movement of ions, phosphorylative mechanism; P:ATP biosynthetic process; C:cytoplasmic membrane-bounded vesicle; F:ATP binding; P:phospholipid transport; F:protein binding; F:magnesium ion binding; F:phospholipid-translocating ATPase activity; P:cation transport; C:plasma membrane
Gorai.008G138600.1	tobamovirus multiplication 2a protein	P:viral replication complex formation and maintenance; C:vacuole; C:plasmodesma; C:membrane; F:protein binding; C:integral to membrane; C:cytoplasmic membrane-bounded vesicle
Gorai.008G142700.1	valyl-trna synthetase	C:cytosol; F:valine-tRNA ligase activity; P:valyl-tRNA aminoacylation; C:mitochondrion; F:ATP binding; C:chloroplast; P:embryo development ending in seed dormancy
Gorai.008G143600.1	tbc domain-containing protein	P:regulation of Rab GTPase activity; P:positive regulation of Rab GTPase activity; C:intracellular; F:Rab GTPase activator activity; C:chloroplast
Gorai.008G151500.1	prolyl-trna synthetase	F:proline-tRNA ligase activity; P:prolyl-tRNA aminoacylation; C:plasmodesma; F:ATP binding; C:membrane; C:cytosol
Gorai.008G153100.1	valine--trna ligase	P:valyl-tRNA aminoacylation; F:ATP binding; F:valine-tRNA ligase activity; C:mitochondrion
Gorai.008G155800.1	serine threonine protein phosphatase 2a 55 kda regulatory subunit b beta isoform-like	C:protein phosphatase type 2A complex; P:signal transduction; F:protein phosphatase type 2A regulator activity; F:nucleotide binding
Gorai.008G163700.1	conserved hypothetical protein [Ricinus communis]	-
Gorai.008G163800.1	conserved hypothetical protein [Ricinus communis]	-
Gorai.008G172700.1	---NA---	-
Gorai.008G177300.1	spfh domain-containing protein 2	C:nucleolus; C:plasmodesma; C:vacuolar membrane; C:endoplasmic reticulum; C:plastid
Gorai.008G177400.1	erlin-2 isoform 2	C:nucleolus; C:endoplasmic reticulum membrane; C:plasmodesma; C:plasma membrane; F:protein binding; C:vacuolar membrane; P:ER-associated protein catabolic process
Gorai.008G180200.1	protein kinase family protein	F:molecular_function; P:biological_process; C:cellular_component; F:kinase activity; F:ATP binding; F:protein kinase activity; F:binding; P:phosphorylation; P:protein phosphorylation; F:transferase activity, transferring phosphorus-containing groups
Gorai.008G193300.1	c-myc-binding protein	F:catalytic activity
Gorai.008G197700.1	udp-glycosyltransferase 83a1	F:transferase activity
Gorai.008G200900.1	mediated genome instability 1	-
Gorai.008G202200.1	tbc domain-containing protein	P:regulation of Rab GTPase activity
Gorai.008G206800.1	protein	F:unfolded protein binding; P:protein folding; F:heat shock protein binding; P:response to stress
Gorai.008G213700.1	ankyrin repeat and regulator of chromosome condensation domain-containing protein	F:binding; C:plastid
Gorai.008G216300.1	mip pip subfamily	P:root hair elongation; P:response to water deprivation; C:integral to membrane; C:plasmodesma; F:water channel activity; P:response to abscisic acid stimulus; P:hydrogen peroxide transmembrane transport; P:water transport; C:chloroplast; C:plasma membrane
Gorai.008G236900.1	plant synaptotagmin	P:response to virus; P:endocytic recycling; C:internal side of plasma membrane; C:plasmodesma; P:response to cold; P:plasma membrane repair; P:spread of virus in host, cell to cell; C:endosome; C:cytoplasmic membrane-bounded vesicle; P:protein targeting to membrane; P:endocytosis; C:vacuole
Gorai.008G239000.1	transcription factor 21	F:sequence-specific DNA binding transcription factor activity; F:sequence-specific DNA binding; F:protein dimerization activity; C:nucleus; P:regulation of transcription, DNA-dependent
Gorai.008G258400.1	protein	P:response to oxidative stress; F:NAD binding; F:zinc ion binding; F:NADH dehydrogenase (ubiquinone) activity; C:mitochondrial respiratory chain complex I; P:mitochondrial electron transport, NADH to ubiquinone
Gorai.008G258600.1	cyclin brf1-like tbp-binding protein	F:binding; P:transcription, DNA-dependent
Gorai.008G298600.1	trna 2 phosphotransferase	F:tRNA 2'-phosphotransferase activity; P:embryo development ending in seed dormancy; P:tRNA splicing, via endonucleolytic cleavage and ligation
Gorai.008G298900.1	valyl-trna synthetase	P:valyl-tRNA aminoacylation; F:ATP binding; F:valine-tRNA ligase activity; C:mitochondrion
Gorai.009G043200.1	cycloartenol synthase	F:cycloartenol synthase activity; P:thylakoid membrane organization; P:pollen development; P:negative regulation of transcription, DNA-dependent; C:vacuole; P:pentacyclic triterpenoid biosynthetic process
Gorai.009G043300.1	pyruvate cytosolic isozyme-like	F:pyruvate kinase activity; C:plasma membrane; P:phosphorylation; F:potassium ion binding; F:magnesium ion binding; P:glycolysis; C:cytosol
Gorai.009G052300.1	rnase h domain-containing protein	F:RNA binding; F:nucleic acid binding; P:RNA-dependent DNA replication; F:RNA-directed DNA polymerase activity; P:biological_process; C:cellular_component; F:ribonuclease H activity
Gorai.009G065900.1	---NA---	-
Gorai.009G066400.1	mitochondrial rho gtpase 1-like	C:cytosol; F:calcium ion binding; P:small GTPase mediated signal transduction; P:cellular homeostasis; C:mitochondrial outer membrane; P:GTP catabolic process; P:pollen tube growth; P:mitochondrion organization; F:GTPase activity; F:GTP binding; P:embryo development ending in seed dormancy
Gorai.009G078500.1	conserved hypothetical protein [Ricinus communis]	F:nucleic acid binding; P:DNA restriction-modification system; F:endonuclease activity; F:nuclease activity; F:DNA binding
Gorai.009G129600.1	cytochrome c oxidase subunit vb	F:cytochrome-c oxidase activity; F:zinc ion binding; C:mitochondrial respiratory chain complex IV; F:cobalt ion binding; P:aerobic respiration; C:chloroplast thylakoid membrane; P:mitochondrial electron transport, cytochrome c to oxygen
Gorai.009G157500.1	---NA---	-
Gorai.009G163000.1	f-box protein skp2a-like	P:cellular response to auxin stimulus; P:heat acclimation; C:SCF ubiquitin ligase complex; F:ubiquitin-protein ligase activity; P:protein ubiquitination; F:protein binding; P:positive regulation of cell division; P:SCF-dependent proteasomal ubiquitin-dependent protein catabolic process; P:lateral root primordium development; C:nucleus
Gorai.009G169200.1	transcription factor bhlh36-like	-
Gorai.009G172300.1	mac perforin domain containing protein	-
Gorai.009G173500.1	---NA---	-
Gorai.009G207700.1	tyrosine-sulfated glycopeptide receptor 1-like	P:response to wounding; F:transmembrane signaling receptor activity; F:oxidoreductase activity; P:protein phosphorylation; F:ATP binding; C:membrane; F:protein serine/threonine kinase activity; P:transmembrane receptor protein tyrosine kinase signaling pathway; F:peptide receptor activity
Gorai.009G235800.1	---NA---	-
Gorai.009G256500.1	invertase inhibitor	P:negative regulation of catalytic activity; F:enzyme inhibitor activity; F:pectinesterase activity
Gorai.009G258000.1	pentatricopeptide repeat-containing protein at4g20090-like	P:embryo development ending in seed dormancy; F:binding
Gorai.009G263000.1	---NA---	-
Gorai.009G279100.1	uncharacterized protein [Arabidopsis thaliana]	F:metal ion binding; P:regulation of transcription, DNA-dependent; F:zinc ion binding; F:transferase activity, transferring acyl groups other than amino-acyl groups; C:nucleus
Gorai.009G286900.1	---NA---	-
Gorai.009G287600.1	exonuclease 1	F:flap endonuclease activity; F:double-stranded DNA specific 5'-3' exodeoxyribonuclease activity; P:DNA recombination; F:single-stranded DNA specific 5'-3' exodeoxyribonuclease activity; F:DNA binding; P:mismatch repair; P:immunoglobulin mediated immune response; F:protein binding; F:ribonuclease H activity; P:somatic diversification of immunoglobulins; C:nucleus
Gorai.009G298400.1	dna-directed rna polymerases i and iii subunit rpac2-like	C:DNA-directed RNA polymerase III complex; P:tRNA transcription; F:DNA-directed RNA polymerase activity; F:DNA binding; F:protein dimerization activity
Gorai.009G298500.1	otu-like cysteine protease family protein	F:cysteine-type peptidase activity; P:biological_process
Gorai.009G306800.1	---NA---	-
Gorai.009G324700.1	pentatricopeptide repeat-containing protein	P:embryo development ending in seed dormancy
Gorai.009G327200.1	serine threonine-protein kinase-like protein ccr3-like	P:protein phosphorylation; F:ATP binding; F:protein serine/threonine kinase activity; C:plastid; F:protein homodimerization activity
Gorai.009G329700.1	ghmp kinase family protein	C:cytoplasm; P:carbohydrate phosphorylation; F:ATP binding; P:galactose metabolic process; F:galactokinase activity
Gorai.009G338200.1	golgi to er traffic protein 4 homolog	-
Gorai.009G341200.1	40s ribosomal protein s6-like	C:ribosome; F:structural constituent of ribosome; P:translation
Gorai.009G341500.1	chaperone binding atpase activator	P:regulation of nucleobase-containing compound metabolic process; F:binding; P:transcription, DNA-dependent; C:intracellular part
Gorai.009G342300.1	protein	-
Gorai.009G342400.1	abc transporter c family member 8-like	P:transmembrane transport; P:oxidation-reduction process; C:integral to membrane; F:ATPase activity, coupled to transmembrane movement of substances; C:plant-type vacuole; P:ATP catabolic process; C:vacuolar membrane; F:ATP binding; F:2-alkenal reductase [NAD(P)] activity
Gorai.009G342700.1	adp-ribosylation factor 3	P:auxin metabolic process; P:small GTPase mediated signal transduction; P:regulation of transcription, DNA-dependent; P:vegetative phase change; C:Golgi stack; F:DNA binding; P:response to auxin stimulus; P:abaxial cell fate specification; F:protein binding; F:sequence-specific DNA binding transcription factor activity; P:response to cadmium ion; F:GTP binding; C:plasma membrane
Gorai.009G343000.1	serine threonine protein kinase 38-like protein	F:protein kinase C activity; C:plasma membrane; P:protein phosphorylation; F:ATP binding; C:cytosol
Gorai.009G343200.1	mrna cap methyltransferase	F:mRNA (guanine-N7-)-methyltransferase activity; F:RNA binding; F:methyltransferase activity; F:transferase activity; P:mRNA processing; P:methylation; P:7-methylguanosine mRNA capping; C:nucleus
Gorai.009G343900.1	myosin-j heavy chain-like	C:chloroplast envelope; P:negative regulation of catalytic activity; C:apoplast; C:stromule; P:positive regulation of catalytic activity; P:cellular iron ion homeostasis; P:gibberellic acid mediated signaling pathway; P:actin filament-based movement; P:positive regulation of programmed cell death; C:phragmoplast; F:enzyme activator activity; C:mitochondrial inner membrane; C:integral to membrane;…
Gorai.009G350000.1	potassium transporter 12-like	F:potassium ion transmembrane transporter activity; P:potassium ion transmembrane transport; C:membrane
Gorai.009G350400.1	auxin-induced protein 5ng4-like	P:secondary cell wall biogenesis; P:positive regulation of tryptophan metabolic process; C:plant-type vacuole membrane; P:unidimensional cell growth; P:positive regulation of auxin metabolic process; C:plasma membrane
Gorai.009G352700.1	pentatricopeptide repeat-containing protein	P:embryo development ending in seed dormancy
Gorai.009G357000.1	hypothetical protein ARALYDRAFT_494722 [Arabidopsis lyrata subsp. lyrata]	P:biological_process; F:molecular_function
Gorai.009G357300.1	uncharacterized protein [Arabidopsis thaliana]	P:biological_process; F:molecular_function
Gorai.009G359300.1	atp synthase subunit d	F:copper ion binding; C:mitochondrial proton-transporting ATP synthase complex; F:zinc ion binding; C:nucleolus; P:response to salt stress; C:vacuolar membrane; C:chloroplast thylakoid membrane; C:cytosolic ribosome
Gorai.009G361200.1	---NA---	-
Gorai.009G362800.1	8-amino-7-oxononanoate synthase	C:cytosol; F:transaminase activity; P:biotin biosynthetic process; F:8-amino-7-oxononanoate synthase activity; F:pyridoxal phosphate binding
Gorai.009G373700.1	cc-nbs-lrr resistance protein	P:defense response; F:ATP binding; F:ADP binding; F:nucleotide binding; F:nucleoside-triphosphatase activity; F:hydrolase activity; F:phosphoprotein phosphatase activity
Gorai.009G377800.1	pentatricopeptide repeat-containing protein mitochondrial-like	F:RNA binding; C:mitochondrion; P:RNA 5'-end processing
Gorai.009G384800.1	2 n- region family	F:nucleic acid binding; P:regulation of transcription, DNA-dependent; P:transcription, DNA-dependent; F:sequence-specific DNA binding transcription factor activity; F:DNA binding; P:proteolysis; F:serine-type peptidase activity; P:response to stress; P:negative regulation of transcription, DNA-dependent; P:oxidation-reduction process; F:oxidoreductase activity; P:metabolic process; F:nucleotide b…
Gorai.009G385900.1	rossmann-fold nad -binding domain-containing protein	F:nucleotide binding
Gorai.009G391300.1	udp-3-o-	F:UDP-3-O-[3-hydroxymyristoyl] N-acetylglucosamine deacetylase activity; P:lipid A biosynthetic process; C:mitochondrion
Gorai.009G391900.1	60s ribosomal protein l21	C:nucleolus; F:structural constituent of ribosome; C:cytosolic large ribosomal subunit; C:chloroplast; P:translation; C:mitochondrion
Gorai.009G392300.1	cell surface protein	P:microtubule-based movement; F:ATP binding; F:microtubule motor activity; C:microtubule
Gorai.009G393400.1	histone h4	C:cytosol; C:nucleosome; P:response to water deprivation; C:mitochondrion; C:nucleolus; C:plasmodesma; F:DNA binding; C:vacuolar membrane; C:thylakoid; F:protein binding; P:nucleosome assembly; C:chloroplast; C:plasma membrane
Gorai.009G394000.1	60s ribosomal protein l15	C:nucleolus; C:plasma membrane; C:vacuolar membrane; C:cytosolic large ribosomal subunit; C:mitochondrion
Gorai.009G395900.1	conserved hypothetical protein [Ricinus communis]	F:RNA polymerase II transcription cofactor activity; C:mediator complex; P:regulation of transcription from RNA polymerase II promoter; F:molecular_function; P:biological_process
Gorai.009G396100.1	dna (cytosine-5)-methyltransferase 3b isoform 1	P:DNA methylation; F:DNA binding; C:nucleus; F:sequence-specific DNA binding transcription factor activity; P:negative regulation of gene expression, epigenetic; P:response to drug; C:intracellular membrane-bounded organelle; P:response to ionizing radiation; F:metal ion binding; C:chromosome, centromeric region; P:DNA methylation involved in embryo development; F:DNA-methyltransferase activity; …
Gorai.009G398400.1	---NA---	-
Gorai.009G401800.1	plant rna cleavage stimulation	C:intracellular; P:RNA processing
Gorai.009G401900.1	swr1 complex snf2 family dna-dependent atpase	F:helicase activity; F:DNA binding; F:ATP binding; F:transferase activity; P:regulation of transcription, DNA-dependent
Gorai.009G402200.1	phosphoinositide phosphatase family protein	F:phosphatidylinositol-4,5-bisphosphate 5-phosphatase activity
Gorai.009G403600.1	protein abil1	P:trichome morphogenesis; C:SCAR complex; F:protein binding; P:actin nucleation
Gorai.009G406700.1	tata-binding protein-associated factor 2n	F:nucleic acid binding; C:intracellular
Gorai.009G407100.1	zinc finger ccch domain-containing protein 44-like	F:nucleic acid binding; F:metal ion binding; P:transcription, DNA-dependent
Gorai.009G408500.1	serine threonine protein phosphatase 2a 55 kda regulatory subunit b beta isoform-like	F:protein phosphatase type 2A regulator activity; C:protein phosphatase type 2A complex; P:signal transduction; P:protein dephosphorylation; C:cytosol; F:nucleotide binding
Gorai.009G408900.1	atp-dependent clp protease proteolytic subunit	C:chloroplast envelope; P:proteolysis; F:ATP binding; C:chloroplast thylakoid; F:serine-type endopeptidase activity; C:chloroplastic endopeptidase Clp complex
Gorai.009G413100.1	tpr repeat-containing protein	F:binding; C:plastid
Gorai.009G415300.1	utp--glucose-1-phosphate uridylyltransferase-like	F:UTP:glucose-1-phosphate uridylyltransferase activity; C:cytosol; P:callose deposition in cell wall; P:response to salt stress; P:sucrose metabolic process; P:pollen development; P:response to cadmium ion; C:pollen tube; P:cellular response to phosphate starvation; C:plasma membrane
Gorai.009G416600.1	tbc domain-containing protein	F:Rab GTPase activator activity; C:chloroplast; P:positive regulation of Rab GTPase activity
Gorai.009G416800.1	electron transporter, putative [Ricinus communis]	F:molecular_function; P:biological_process; C:mitochondrion
Gorai.009G417200.1	insulin-degrading enzyme-like	F:metalloendopeptidase activity; P:proteolysis; F:zinc ion binding
Gorai.009G417800.1	---NA---	-
Gorai.009G418500.1	amino acid permease 2-like	-
Gorai.009G426700.1	leukotriene a-4 hydrolase homolog	P:leukotriene biosynthetic process; P:proteolysis; F:zinc ion binding; C:cytosol; F:metallopeptidase activity
Gorai.009G431000.1	bcl-2-associated athanogene-like protein	F:chaperone binding
Gorai.009G433400.1	cysteinyl-trna synthetase-like	F:aminoacyl-tRNA ligase activity; P:response to cadmium ion; C:intracellular membrane-bounded organelle; P:tRNA aminoacylation for protein translation; C:cytosol; F:nucleotide binding
Gorai.009G436100.1	crs2-associated factor mitochondrial-like	F:RNA binding; C:mitochondrion
Gorai.009G455500.1	serine threonine protein kinase	P:intracellular signal transduction; P:phosphorylation; C:membrane; F:protein histidine kinase activity; F:protein kinase activity; P:peptidyl-histidine phosphorylation; P:protein phosphorylation; F:ATP binding; P:signal transduction; P:regulation of transcription, DNA-dependent; P:two-component signal transduction system (phosphorelay); C:intracellular; F:signal transducer activity; F:two-compon…
Gorai.010G000600.1	pentatricopeptide repeat-containing protein mitochondrial-like	F:transferase activity
Gorai.010G014400.1	cytochrome p450 82a3-like	F:oxidoreductase activity, acting on paired donors, with incorporation or reduction of molecular oxygen; F:iron ion binding; F:monooxygenase activity
Gorai.010G022100.1	atp synthase d	F:copper ion binding; F:hydrogen ion transmembrane transporter activity; F:zinc ion binding; C:mitochondrial proton-transporting ATP synthase complex, coupling factor F(o); C:nucleolus; P:response to salt stress; P:ATP synthesis coupled proton transport; C:vacuolar membrane; C:chloroplast thylakoid membrane; F:hydrolase activity; C:cytosolic ribosome
Gorai.010G027800.1	---NA---	-
Gorai.010G030100.1	protein	F:binding; F:hydrolase activity
Gorai.010G041300.1	pumilio homolog chloroplastic-like	C:cytoplasm; F:RNA binding
Gorai.010G043100.1	hypothetical protein DICPUDRAFT_78158 [Dictyostelium purpureum]	F:ATP binding; F:protein kinase activity; P:protein phosphorylation; P:mRNA processing; F:zinc ion binding; F:transferase activity, transferring phosphorus-containing groups; F:endoribonuclease activity, producing 5'-phosphomonoesters; F:hydrolase activity
Gorai.010G051200.1	uncharacterized membrane protein ylr241w-like	C:membrane; C:cytoplasmic membrane-bounded vesicle; P:lipid metabolic process; F:lipase activity
Gorai.010G055900.1	mlo-like protein 6	P:negative regulation of defense response; P:leaf senescence; P:defense response to fungus, incompatible interaction; C:plasmodesma; C:plasma membrane; P:cell death; F:calmodulin binding
Gorai.010G058300.1	hypothetical protein SELMODRAFT_89139 [Selaginella moellendorffii]	F:nucleic acid binding; P:oxidation-reduction process; P:tRNA processing; F:tRNA dihydrouridine synthase activity; P:metabolic process; F:catalytic activity; F:zinc ion binding; F:flavin adenine dinucleotide binding
Gorai.010G058400.1	protein srg1-like	F:dioxygenase activity
Gorai.010G058500.1	serine threonine-protein phosphatase 7 long form homolog	F:molecular_function; P:biological_process; C:cellular_component
Gorai.010G065300.1	---NA---	-
Gorai.010G065400.1	u2 small nuclear ribonucleoprotein a	C:nucleolus; C:Cajal body; P:response to cold; F:nucleic acid binding; C:chloroplast; C:ribonucleoprotein complex; C:cytosol; P:nuclear mRNA splicing, via spliceosome
Gorai.010G067100.1	luciferase-like protein	-
Gorai.010G082400.1	pentatricopeptide repeat-containing protein	F:binding
Gorai.010G090500.1	transcription factor bhlh63-like	C:nucleus
Gorai.010G090900.1	---NA---	-
Gorai.010G096100.1	mads box	F:oxidoreductase activity; F:DNA binding; F:protein dimerization activity; C:nucleus; P:regulation of transcription, DNA-dependent
Gorai.010G099500.1	---NA---	-
Gorai.010G100800.1	60s ribosomal protein l29-1	C:nucleolus; F:structural constituent of ribosome; P:ribosome biogenesis; C:cytosolic large ribosomal subunit; P:translation
Gorai.010G103200.1	serine threonine-protein kinase cbk1-like	F:protein kinase C activity; C:plasma membrane; P:protein phosphorylation; F:ATP binding; C:cytosol
Gorai.010G104800.1	protein	F:binding
Gorai.010G106500.1	---NA---	-
Gorai.010G106900.1	casp-like protein at3g50810-like	F:molecular_function; P:biological_process
Gorai.010G109300.1	cop9 signalosome complex subunit 6a	F:nucleoside-triphosphatase activity; P:ubiquitin-dependent protein catabolic process; P:protein deneddylation; P:photomorphogenesis; C:signalosome; P:signalosome assembly; F:protein binding
Gorai.010G110600.1	---NA---	-
Gorai.010G111500.1	glutamyl-trna amidotransferase subunit a-like	F:hydrolase activity
Gorai.010G115400.1	glutathione s-	F:lyase activity
Gorai.010G120100.1	gpi ethanolamine phosphate transferase 1-like	C:endoplasmic reticulum membrane; F:sulfuric ester hydrolase activity; P:GPI anchor biosynthetic process; F:transferase activity
Gorai.010G120500.1	md-2-related lipid recognition domain-containing protein	C:anchored to membrane; C:cytoplasmic membrane-bounded vesicle; C:vacuole; C:cell wall
Gorai.010G123600.1	protein	P:protein folding; F:unfolded protein binding; P:response to stress; F:heat shock protein binding
Gorai.010G127300.1	atpase plasma membrane-type-like	C:integral to membrane; F:metal ion binding; P:ATP catabolic process; F:ATPase activity, coupled to transmembrane movement of ions, phosphorylative mechanism; P:ATP biosynthetic process; C:cytoplasmic membrane-bounded vesicle; F:ATP binding; F:protein binding; P:cation transport; C:plasma membrane
Gorai.010G128300.1	dna repair protein rev1-like	F:nucleotidyltransferase activity; P:DNA repair; F:DNA-directed DNA polymerase activity; F:damaged DNA binding; F:magnesium ion binding; C:intracellular; F:transferase activity; C:plastid; F:transmembrane transporter activity; C:integral to membrane; P:transmembrane transport
Gorai.010G128600.1	pentatricopeptide repeat-containing protein	F:binding; P:biological_process
Gorai.010G132200.1	mads box	F:sequence-specific DNA binding transcription factor activity; F:DNA binding; P:embryo sac central cell differentiation; F:protein dimerization activity; C:polar nucleus; P:regulation of transcription, DNA-dependent
Gorai.010G132300.1	mads box	P:regulation of transcription, DNA-dependent; P:transcription, DNA-dependent; F:protein dimerization activity; C:nucleus; F:DNA binding; F:sequence-specific DNA binding transcription factor activity
Gorai.010G132400.1	mads box	P:regulation of transcription, DNA-dependent; P:transcription, DNA-dependent; F:protein dimerization activity; C:nucleus; F:DNA binding; F:sequence-specific DNA binding transcription factor activity
Gorai.010G132600.1	chlorohydrolase [Methanothermobacter marburgensis str. Marburg]	F:hydrolase activity, acting on carbon-nitrogen (but not peptide) bonds; F:hydrolase activity
Gorai.010G132700.1	mads box	P:regulation of transcription, DNA-dependent; P:transcription, DNA-dependent; F:protein dimerization activity; C:nucleus; F:DNA binding
Gorai.010G132800.1	mads box	P:regulation of transcription, DNA-dependent; P:transcription, DNA-dependent; F:protein dimerization activity; C:nucleus; F:DNA binding; F:sequence-specific DNA binding transcription factor activity
Gorai.010G132900.1	agamous-like mads-box protein agl62-like	P:regulation of transcription, DNA-dependent; P:transcription, DNA-dependent; F:protein dimerization activity; C:nucleus; F:DNA binding; F:sequence-specific DNA binding transcription factor activity
Gorai.010G133000.1	mads box	P:regulation of transcription, DNA-dependent; P:transcription, DNA-dependent; F:protein dimerization activity; C:nucleus; F:DNA binding; F:sequence-specific DNA binding transcription factor activity
Gorai.010G133100.1	mads box	F:sequence-specific DNA binding transcription factor activity; F:DNA binding; P:embryo sac central cell differentiation; F:protein dimerization activity; C:polar nucleus; P:regulation of transcription, DNA-dependent
Gorai.010G135400.1	5 -3 exoribonuclease 3-like	F:5'-3' exoribonuclease activity; F:nucleic acid binding; P:miRNA catabolic process; C:nucleus; F:zinc ion binding
Gorai.010G137400.1	histidine phosphotransfer protein	C:cytoplasm; P:embryo sac development; P:two-component signal transduction system (phosphorelay); F:histidine phosphotransfer kinase activity; P:regulation of cytokinin mediated signaling pathway; P:cell growth; F:2-alkenal reductase [NAD(P)] activity; C:nucleus; P:xylem development; F:protein histidine kinase binding; P:oxidation-reduction process; P:cell division
Gorai.010G139200.1	uncharacterized membrane protein ylr241w-like	C:membrane; C:cytoplasmic membrane-bounded vesicle; P:lipid metabolic process; F:lipase activity
Gorai.010G139400.1	f-box kelch-repeat protein at5g60570-like	F:ligase activity; F:molecular_function; P:biological_process; C:nucleus
Gorai.010G140600.1	trafficking protein particle complex subunit	P:transport
Gorai.010G141200.1	pentatricopeptide repeat-containing protein at4g21190-like	P:embryo development ending in seed dormancy
Gorai.010G141900.1	PREDICTED: uncharacterized protein LOC100254761 isoform 1 [Vitis vinifera]	F:molecular_function; P:biological_process; C:mitochondrion
Gorai.010G144600.1	cysteine-rich receptor-like protein kinase	F:protein kinase activity
Gorai.010G144700.1	cysteine-rich receptor-like protein kinase 26-like	F:kinase activity; P:cellular process
Gorai.010G145200.1	---NA---	-
Gorai.010G145500.1	cysteine-rich receptor-like protein kinase 29-like	F:protein kinase activity; P:response to abscisic acid stimulus
Gorai.010G145600.1	repressor of rna polymerase iii transcription maf1 homolog	P:negative regulation of transcription from RNA polymerase III promoter; C:nucleus
Gorai.010G146900.1	a1 cistron-splicing factor aar2	F:molecular_function; P:biological_process; C:cellular_component
Gorai.010G147600.1	helicase ski2w-like	F:nucleic acid binding; P:metabolic process; F:ATP binding; F:ATP-dependent helicase activity
Gorai.010G148200.1	e3 ubiquitin-protein ligase upl7	P:protein ubiquitination involved in ubiquitin-dependent protein catabolic process; F:ubiquitin-protein ligase activity; C:ubiquitin ligase complex
Gorai.010G148400.1	zinc finger ccch domain-containing protein 44-like	F:zinc ion binding; P:regulation of transcription, DNA-dependent; P:DNA-dependent transcription, initiation; F:receptor activity; F:DNA binding; P:histone modification; C:nucleus
Gorai.010G151700.1	transcription elongation	-
Gorai.010G151900.1	trafficking protein particle complex subunit	P:ER to Golgi vesicle-mediated transport; C:cis-Golgi network
Gorai.010G152700.1	protein tapt1 homolog	C:membrane
Gorai.010G154000.1	predicted protein [Populus trichocarpa]	-
Gorai.010G154700.1	mads-box protein soc1-like	P:response to gibberellin stimulus; P:protein import into nucleus, translocation; P:response to cold; P:maintenance of inflorescence meristem identity; P:positive regulation of flower development; F:DNA binding; F:protein dimerization activity; F:sequence-specific DNA binding transcription factor activity; F:transcription factor binding; P:positive regulation of transcription, DNA-dependent; C:cy…
Gorai.010G154900.1	protein blister	C:plastid
Gorai.010G156900.1	nad-dependent malic enzyme 59 kda mitochondrial-like	F:metal ion binding; F:NAD binding; F:malate dehydrogenase (oxaloacetate-decarboxylating) activity; P:malate metabolic process; C:mitochondrion; P:oxidation-reduction process
Gorai.010G158500.1	ubiquitin-like-specific protease esd4-like	F:cysteine-type peptidase activity; P:proteolysis
Gorai.010G162200.1	quinone-oxidoreductase-like protein	C:chloroplast envelope; C:vacuole; F:oxidoreductase activity; C:plasma membrane; C:cytosol; F:zinc ion binding; C:chloroplast thylakoid membrane; P:oxidation-reduction process; F:nucleotide binding
Gorai.010G162600.1	auxin-induced protein 5ng4-like	F:protein binding; C:membrane
Gorai.010G163100.1	pheromone processing endoprotease kex2	F:molecular_function; P:biological_process; C:cellular_component; P:proteolysis; F:serine-type endopeptidase activity; F:peptidase activity; P:regulation of transcription, DNA-dependent; F:sequence-specific DNA binding; F:protein dimerization activity; F:sequence-specific DNA binding transcription factor activity
Gorai.010G163200.1	glycosyl hydrolases family 31 protein	-
Gorai.010G164000.1	PREDICTED: uncharacterized protein LOC100794833 [Glycine max]	F:molecular_function; P:biological_process; C:cellular_component
Gorai.010G165000.1	chlorophyll a b binding	P:photosynthesis, light harvesting; C:chloroplast thylakoid membrane
Gorai.010G165700.1	histone h3	P:positive regulation of growth rate; C:nucleosome; P:determination of adult lifespan; P:hermaphrodite genitalia development; F:DNA binding; P:body morphogenesis; P:nematode larval development; P:positive regulation of locomotion; P:nucleosome assembly; P:embryo development ending in birth or egg hatching; C:nucleus; P:response to DNA damage stimulus
Gorai.010G166100.1	cytochrome p450 710a1-like	F:C-22 sterol desaturase activity; C:cytoplasmic membrane-bounded vesicle; F:monooxygenase activity; F:iron ion binding; F:oxygen binding; P:electron transport chain
Gorai.010G173900.1	aldolase-type tim barrel family protein	C:peroxisome; F:very-long-chain-(S)-2-hydroxy-acid oxidase activity; F:medium-chain-(S)-2-hydroxy-acid oxidase activity; P:oxidation-reduction process; F:long-chain-(S)-2-hydroxy-long-chain-acid oxidase activity; F:glycolate oxidase activity; F:FMN binding
Gorai.010G175300.1	PREDICTED: uncharacterized protein LOC100785239 [Glycine max]	-
Gorai.010G187400.1	transportin 1	P:multidimensional cell growth; C:cytosol; F:protein transporter activity; P:meristem structural organization; P:auxin polar transport; P:leaf morphogenesis; C:nuclear pore; P:leaf vascular tissue pattern formation; P:radial pattern formation; P:protein import into nucleus, docking
Gorai.010G191600.1	---NA---	-
Gorai.010G200700.1	dnaj homolog subfamily b member 4-like	P:protein folding; F:unfolded protein binding; F:DNA binding; F:heat shock protein binding
Gorai.010G204500.1	phosphate-binding protein	P:phosphate ion transmembrane transport; F:inorganic phosphate transmembrane transporter activity
Gorai.010G204600.1	---NA---	-
Gorai.010G206800.1	uncharacterized membrane protein ylr241w-like	C:membrane; C:cytoplasmic membrane-bounded vesicle; P:lipid metabolic process; F:lipase activity
Gorai.010G210600.1	---NA---	-
Gorai.010G210700.1	PREDICTED: uncharacterized protein LOC100256073 [Vitis vinifera]	-
Gorai.010G233300.1	abhydrolase domain-containing protein fam108c1-like	F:molecular_function; P:biological_process
Gorai.011G032300.1	paf1 complex component	-
Gorai.011G052700.1	dead-box atp-dependent rna helicase 8-like	F:ATP-dependent helicase activity; F:nucleic acid binding; F:ATP binding; P:virus-host interaction; C:cytosol
Gorai.011G059400.1	protein	P:protein folding; F:unfolded protein binding; P:response to stress; F:heat shock protein binding
Gorai.011G060000.1	plastid developmental protein dag	C:mitochondrion; F:cobalt ion binding; F:protein binding
Gorai.011G062800.1	flowering time control protein fy-like	C:CUL4-RING ubiquitin ligase complex; P:regulation of flower development; F:transferase activity, transferring acyl groups; F:protein binding; P:mRNA processing; P:embryo development ending in seed dormancy
Gorai.011G065400.1	serine carboxypeptidase-like protein	C:cytoplasmic membrane-bounded vesicle; C:vacuole; F:serine-type carboxypeptidase activity; P:proteolysis
Gorai.011G071000.1	60s ribosomal protein l37	F:binding; P:cellular process; C:cytosolic large ribosomal subunit
Gorai.011G076200.1	PREDICTED: uncharacterized protein LOC100247080 [Vitis vinifera]	F:calcium ion binding
Gorai.011G078500.1	molybdopterin biosynthesis protein cnx3	P:Mo-molybdopterin cofactor biosynthetic process; C:mitochondrion; C:chloroplast; F:catalytic activity
Gorai.011G088300.1	small acidic protein 1	P:regulation of gene expression, epigenetic; F:molecular_function; P:response to auxin stimulus; C:cellular_component
Gorai.011G092000.1	beta-adaptin-like protein a	F:protein transporter activity; P:vesicle-mediated transport; P:intracellular protein transport; C:clathrin adaptor complex; F:protein histidine kinase binding
Gorai.011G094700.1	PREDICTED: uncharacterized protein LOC100268049 [Vitis vinifera]	P:biological_process; F:protein binding; C:cellular_component; F:molecular_function
Gorai.011G096400.1	insulin-degrading enzyme-like	F:metal ion binding; F:catalytic activity
Gorai.011G104100.1	#NAME?	F:hydrolase activity, hydrolyzing O-glycosyl compounds; P:glycogen biosynthetic process; F:cation binding; C:amyloplast; F:1,4-alpha-glucan branching enzyme activity; C:chloroplast stroma; P:amylopectin biosynthetic process
Gorai.011G105200.1	potassium transporter 12-like	P:potassium ion transmembrane transport; C:membrane; F:potassium ion transmembrane transporter activity
Gorai.011G106400.1	domain-containing protein	F:nucleic acid binding; P:biological_process; C:cellular_component
Gorai.011G107100.1	uncharacterized protein LOC100306005 [Glycine max]	F:transferase activity, transferring phosphorus-containing groups
Gorai.011G107200.1	pre-mrna-splicing factor sf2	F:nucleic acid binding; C:mitochondrion; F:nucleotide binding
Gorai.011G107700.1	PREDICTED: uncharacterized protein LOC100253235 [Vitis vinifera]	F:protein kinase activity; P:protein phosphorylation; F:ATP binding
Gorai.011G112100.1	conserved hypothetical protein [Ricinus communis]	P:signal transduction
Gorai.011G113600.1	atp synthase d	F:molecular_function; F:hydrogen ion transmembrane transporter activity; P:ATP synthesis coupled proton transport; C:mitochondrial proton-transporting ATP synthase complex, coupling factor F(o); F:hydrolase activity
Gorai.011G113900.1	cytochrome p450 86b1-like	F:oxidoreductase activity, acting on paired donors, with incorporation or reduction of molecular oxygen; F:monooxygenase activity; F:iron ion binding
Gorai.011G116200.1	hypothetical protein SORBIDRAFT_07g009430 [Sorghum bicolor]	F:ATPase activity; F:ATP binding; F:nucleotide binding; C:membrane; F:nucleoside-triphosphatase activity; P:ATP catabolic process
Gorai.011G117300.1	transcription factor bhlh63-like	F:sequence-specific DNA binding transcription factor activity; C:nucleus; P:regulation of transcription, DNA-dependent
Gorai.011G117800.1	xh xs domain-containing protein	C:plasmodesma
Gorai.011G118500.1	coiled-coil domain-containing protein	F:phosphoric ester hydrolase activity; F:molecular_function; P:biological_process
Gorai.011G118600.1	serine threonine-protein kinase srk2b-like	F:protein binding; P:protein phosphorylation; F:ATP binding; P:response to abscisic acid stimulus; C:nucleus; C:cytosol; F:protein serine/threonine kinase activity; P:response to salt stress
Gorai.011G128000.1	transcription factor gte6	F:molecular_function; P:biological_process; C:cellular_component
Gorai.011G131900.1	ankyrin repeat and regulator of chromosome condensation domain-containing protein	F:binding; C:plastid
Gorai.011G133000.1	---NA---	-
Gorai.011G133100.1	geranylgeranyl pyrophosphate chloroplastic-like	F:oxidoreductase activity; C:etioplast; P:isoprenoid biosynthetic process; F:farnesyltranstransferase activity; C:chloroplast
Gorai.011G135000.1	interferon-related developmental regulator 1-like	C:intracellular part
Gorai.011G139900.1	---NA---	-
Gorai.011G140200.1	beta-lactamase [Caldithrix abyssi DSM 13497]	-
Gorai.011G144100.1	beta-ureidopropionase	F:beta-ureidopropionase activity; P:nitrogen compound metabolic process
Gorai.011G145400.1	mrna cap guanine-n7 methyltransferase 2-like	F:mRNA (guanine-N7-)-methyltransferase activity; C:cytoplasmic membrane-bounded vesicle; P:7-methylguanosine mRNA capping; P:methylation
Gorai.011G147500.1	hypothetical protein [Paramecium tetraurelia strain d4-2]	F:signal transducer activity; C:membrane; P:signal transduction
Gorai.011G148300.1	14 kda proline-rich protein	P:lipid transport; C:cytoplasmic membrane-bounded vesicle; F:lipid binding
Gorai.011G154200.1	amino acid permease 2-like	-
Gorai.011G156500.1	formin-like protein 1-like	P:actin cytoskeleton organization; C:cell wall; F:actin filament binding; C:plasma membrane
Gorai.011G156900.1	glycosyl hydrolase family 38 protein	C:plant-type cell wall; F:alpha-mannosidase activity; C:cytoplasmic membrane-bounded vesicle; F:carbohydrate binding; P:mannose metabolic process; C:vacuolar membrane; F:zinc ion binding; C:cytosol; C:apoplast
Gorai.011G158600.1	lecithine-cholesterol acyltransferase-like 4-like	P:lipid metabolic process; F:O-acyltransferase activity
Gorai.011G159200.1	probable lysine-specific demethylase jmj14-like	F:DNA binding; C:nucleus
Gorai.011G159300.1	electron transporter, putative [Ricinus communis]	F:molecular_function; P:biological_process
Gorai.011G163900.1	domain containing protein	F:unfolded protein binding; P:regulation of transcription, DNA-dependent; F:binding; P:protein folding; P:signal transduction; F:heat shock protein binding; F:nucleotide binding; F:sequence-specific DNA binding transcription factor activity; F:DNA binding
Gorai.011G165400.1	2-oxoglutarate malate translocator	F:oxoglutarate:malate antiporter activity; P:response to nematode; C:chloroplast envelope; F:oxaloacetate transmembrane transporter activity; F:alpha-ketoglutarate transmembrane transporter activity; P:transmembrane transport; P:malate transport; C:chloroplast thylakoid; C:membrane; C:mitochondrion; P:sodium ion transport
Gorai.011G166000.1	histone acetyltransferase	P:root hair cell tip growth; F:zinc ion binding; F:nucleic acid binding; C:mitochondrion; P:regulation of transcription, DNA-dependent; P:chromatin assembly or disassembly; P:cell division; F:sequence-specific DNA binding transcription factor activity; P:maintenance of shoot apical meristem identity; F:histone acetyltransferase activity; P:histone acetylation; C:nucleus
Gorai.011G167500.1	40s ribosomal protein s3a	C:nucleolus; F:structural constituent of ribosome; C:plasmodesma; C:plasma membrane; C:cell wall; C:cytosolic small ribosomal subunit; P:translation
Gorai.011G167700.1	calmodulin binding	C:mitochondrion
Gorai.011G167900.1	predicted protein [Populus trichocarpa]	F:zinc ion binding; C:intracellular
Gorai.011G170200.1	protein root hair defective 3 homolog 1-like	P:root epidermal cell differentiation; C:integral to membrane; P:cell tip growth; F:hydrolase activity, acting on acid anhydrides; C:vacuolar membrane; P:actin cytoskeleton organization; P:ER to Golgi vesicle-mediated transport; P:plant-type cell wall biogenesis; C:endoplasmic reticulum; F:GTP binding; C:plasma membrane
Gorai.011G173600.1	udp-galactose transporter 2	P:transmembrane transport; C:integral to membrane
Gorai.011G174100.1	---NA---	-
Gorai.011G177000.1	beta-ureidopropionase	F:hydrolase activity, acting on carbon-nitrogen (but not peptide) bonds; P:nitrogen compound metabolic process
Gorai.011G177500.1	nadh dehydrogenase	P:response to oxidative stress; F:NAD binding; P:oxidation-reduction process; F:zinc ion binding; C:mitochondrial respiratory chain complex I; F:oxidoreductase activity
Gorai.011G178000.1	coiled-coil domain-containing protein 25-like	F:molecular_function; P:biological_process
Gorai.011G180200.1	uncharacterized protein LOC100784847 [Glycine max]	-
Gorai.011G180600.1	uncharacterized oxidoreductase chloroplastic-like	C:plastoglobule; C:chloroplast envelope; F:alditol:NADP+ 1-oxidoreductase activity; C:chloroplast thylakoid membrane; P:oxidation-reduction process
Gorai.011G181500.1	utp--glucose-1-phosphate uridylyltransferase-like	F:UTP:glucose-1-phosphate uridylyltransferase activity; C:cytosol; P:callose deposition in cell wall; P:response to salt stress; P:sucrose metabolic process; P:pollen development; P:response to cadmium ion; C:pollen tube; P:cellular response to phosphate starvation; C:plasma membrane
Gorai.011G187700.1	pre-mrna-splicing factor 18-like	P:RNA splicing; C:spliceosomal complex; F:ion channel activity
Gorai.011G189400.1	dna-directed rna polymerases i and iii subunit rpac2-like	C:DNA-directed RNA polymerase III complex; P:tRNA transcription; F:DNA-directed RNA polymerase activity; F:DNA binding; F:protein dimerization activity
Gorai.011G189800.1	---NA---	-
Gorai.011G189900.1	tyrosyl-trna synthetase	F:aminoacyl-tRNA ligase activity; P:tRNA aminoacylation for protein translation; C:plastid; F:nucleotide binding
Gorai.011G191900.1	myosin-h heavy chain-like	F:actin binding; C:myosin complex; F:ATP binding; F:motor activity; P:actin filament-based movement
Gorai.011G197900.1	glycerol-3-phosphate acyltransferase	P:metabolic process; F:glycerol-3-phosphate O-acyltransferase activity
Gorai.011G198900.1	PREDICTED: uncharacterized protein LOC100812230 [Glycine max]	-
Gorai.011G199000.1	---NA---	-
Gorai.011G204500.1	cycloartenol synthase	F:cycloartenol synthase activity; P:thylakoid membrane organization; P:pollen development; P:negative regulation of transcription, DNA-dependent; C:vacuole; P:pentacyclic triterpenoid biosynthetic process
Gorai.011G207800.1	dipeptidyl peptidase	C:membrane; C:cytosol; P:proteolysis; F:serine-type peptidase activity
Gorai.011G223400.1	---NA---	-
Gorai.011G232500.1	cytochrome p450	F:oxidoreductase activity, acting on paired donors, with incorporation or reduction of molecular oxygen; F:iron ion binding; F:monooxygenase activity
Gorai.011G234800.1	protein chloroplastic-like	C:chloroplast outer membrane; P:chloroplast relocation
Gorai.011G239800.1	nac domain ipr003441	P:regulation of transcription, DNA-dependent; F:DNA binding
Gorai.011G243600.1	---NA---	-
Gorai.011G261300.1	glycine-rich protein	C:chloroplast thylakoid membrane; C:nucleus; C:chloroplast envelope
Gorai.011G262300.1	nuclear acid binding	C:cytosol; F:nucleotide binding; F:RNA binding
Gorai.011G265800.1	armadillo repeat-containing protein	F:signal transducer activity; C:membrane; P:signal transduction
Gorai.011G267200.1	glycerol-3-phosphate acyltransferase 5	P:suberin biosynthetic process; F:1-acylglycerol-3-phosphate O-acyltransferase activity
Gorai.011G274900.1	udp-glycosyltransferase 85a1	F:transferase activity, transferring glycosyl groups
Gorai.011G278000.1	60s ribosomal protein l3-like	F:structural constituent of ribosome; C:cytosolic large ribosomal subunit; C:membrane; P:translation
Gorai.011G290100.1	cation proton exchanger	C:integral to membrane; F:solute:hydrogen antiporter activity; P:transmembrane transport; P:cation transport; P:transport; F:monovalent cation:hydrogen antiporter activity; F:sodium:hydrogen antiporter activity; P:regulation of pH
Gorai.012G008500.1	orf i polyprotein	F:transferase activity; F:hydrolase activity; F:DNA binding; P:transport; F:nucleic acid binding; F:zinc ion binding; F:RNA-directed DNA polymerase activity; F:RNA binding; F:nucleotidyltransferase activity; F:aspartic-type endopeptidase activity; P:RNA-dependent DNA replication; F:peptidase activity; P:proteolysis; P:spread of virus in host, cell to cell; F:metal ion binding; F:endonuclease acti…
Gorai.012G015600.1	transcription factor tau55-related protein	F:molecular_function; P:biological_process
Gorai.012G016100.1	rwp-rk domain-containing protein	-
Gorai.012G026000.1	---NA---	-
Gorai.012G028000.1	cc-nbs-lrr resistance protein	P:defense response; F:ADP binding; F:ATP binding; F:nucleotide binding; F:nucleoside-triphosphatase activity; F:hydrolase activity; F:phosphoprotein phosphatase activity
Gorai.012G030100.1	ankyrin repeat and regulator of chromosome condensation domain-containing protein	F:binding; C:plastid
Gorai.012G040200.1	ribosomal rna small subunit methyltransferase b	-
Gorai.012G040300.1	hypothetical protein [Trichomonas vaginalis G3]	-
Gorai.012G042400.1	d-lactate dehydrogenase	F:identical protein binding; F:flavin adenine dinucleotide binding; F:glycolate oxidase activity; P:methylglyoxal catabolic process; F:UDP-N-acetylmuramate dehydrogenase activity; F:D-lactate dehydrogenase (cytochrome) activity; F:ATP binding; F:glycolate dehydrogenase activity; C:mitochondrion; P:oxidation-reduction process
Gorai.012G045000.1	dead-box atp-dependent rna helicase 5	F:ATP-dependent helicase activity; F:nucleic acid binding; F:ATP binding; C:cytosol
Gorai.012G052200.1	uncharacterized protein [Arabidopsis thaliana]	C:plastid
Gorai.012G052300.1	#NAME?	F:hydrolase activity, hydrolyzing O-glycosyl compounds; P:glycogen biosynthetic process; F:cation binding; F:1,4-alpha-glucan branching enzyme activity; C:chloroplast stroma; P:amylopectin biosynthetic process
Gorai.012G058900.1	flowering time control protein fy	C:CUL4-RING ubiquitin ligase complex; P:regulation of flower development; F:transferase activity, transferring acyl groups; F:protein binding; P:mRNA processing; P:embryo development ending in seed dormancy
Gorai.012G059100.1	cyclin brf1-like tbp-binding protein	P:regulation of transcription, DNA-dependent; P:translational initiation; P:DNA-dependent transcription, initiation; F:translation initiation factor activity; P:positive regulation of transcription, DNA-dependent; F:zinc ion binding; C:nucleus; F:DNA binding; P:response to light stimulus; P:RNA modification; C:chloroplast; P:growth; P:chloroplast organization; F:binding
Gorai.012G060300.1	PREDICTED: uncharacterized protein C23H3.12c-like [Brachypodium distachyon]	P:translation; F:binding
Gorai.012G074700.1	serine hydroxymethyltransferase 1-like	F:pyridoxal phosphate binding; P:L-serine metabolic process; P:response to cadmium ion; F:electron carrier activity; F:heme binding; P:methylation; F:methyltransferase activity; F:glycine hydroxymethyltransferase activity; P:glycine metabolic process
Gorai.012G075400.1	beach domain-containing protein lvsa-like	F:binding; P:response to abscisic acid stimulus; P:signal transduction; P:multidimensional cell growth; P:trichome morphogenesis; P:vacuole organization
Gorai.012G075500.1	transmembrane protein 184c-like	C:membrane; C:cytoplasmic membrane-bounded vesicle
Gorai.012G077400.1	---NA---	-
Gorai.012G079400.1	gdp-man:man c -pp-dol alpha- -mannosyltransferase-like	F:transferase activity, transferring glycosyl groups; P:biosynthetic process
Gorai.012G082300.1	atpase splayed	C:cytosol; P:ATP-dependent chromatin remodeling; P:regulation of transcription, DNA-dependent; P:response to wounding; P:flower development; C:chromatin remodeling complex; P:regulation of gene expression, epigenetic; F:DNA binding; F:ATP binding; F:ATPase activity; F:helicase activity; P:organ boundary specification between lateral organs and the meristem; F:chromatin binding
Gorai.012G084900.1	enzymatic polyprotein	F:binding; F:hydrolase activity
Gorai.012G090400.1	ras-related protein rab7	P:small GTPase mediated signal transduction; C:vacuolar membrane; P:GTP catabolic process; F:GTPase activity; P:protein transport; F:GTP binding; C:nucleus; C:plasma membrane
Gorai.012G092400.1	peter pan-like protein	F:ATP binding; F:aminoacyl-tRNA ligase activity
Gorai.012G093400.1	signal peptidase complex catalytic subunit sec11c-like	C:cytoplasmic membrane-bounded vesicle
Gorai.012G096300.1	dicer-like protein 2	F:molecular_function; P:response to karrikin; F:helicase activity; P:RNA processing; F:hydrolase activity; F:nucleic acid binding; F:endoribonuclease activity, producing 5'-phosphomonoesters; F:ATP binding; F:RNA binding; F:ATP-dependent helicase activity; F:ribonuclease III activity
Gorai.012G096900.1	rossmann-fold nad -binding domain-containing protein	F:nucleotide binding; F:catalytic activity; P:metabolic process
Gorai.012G097400.1	branched-chain-amino-acid aminotransferase-like protein 2	F:L-valine transaminase activity; P:metabolic process; F:L-leucine transaminase activity; F:L-isoleucine transaminase activity
Gorai.012G098500.1	serine hydroxymethyltransferase 1-like	F:pyridoxal phosphate binding; P:L-serine metabolic process; P:response to cadmium ion; F:electron carrier activity; F:heme binding; P:methylation; F:methyltransferase activity; F:glycine hydroxymethyltransferase activity; P:glycine metabolic process
Gorai.012G100500.1	ubiquitin carboxyl-terminal hydrolase	P:proteolysis; F:cysteine-type peptidase activity
Gorai.012G101100.1	leucine-rich repeat-containing protein	F:hydrolase activity; C:plasma membrane
Gorai.012G102400.1	cycloartenol synthase	F:cycloartenol synthase activity; P:thylakoid membrane organization; P:pollen development; P:negative regulation of transcription, DNA-dependent; C:vacuole; P:pentacyclic triterpenoid biosynthetic process
Gorai.012G104200.1	---NA---	-
Gorai.012G104500.1	probable lysine-specific demethylase jmj14-like	F:DNA binding; C:nucleus
Gorai.012G108000.1	branched-chain-amino-acid aminotransferase-like protein 2	F:L-valine transaminase activity; P:metabolic process; F:L-leucine transaminase activity; F:L-isoleucine transaminase activity
Gorai.012G110500.1	---NA---	-
Gorai.012G120800.1	tbc domain-containing protein	F:Rab GTPase activator activity; C:intracellular; P:positive regulation of Rab GTPase activity
Gorai.012G122800.1	protein	F:oxidoreductase activity; F:FMN binding; P:post-embryonic development; P:photosynthetic electron transport chain; C:chloroplast
Gorai.012G130000.1	epoxide hydrolase 2-like	F:catalytic activity
Gorai.012G138400.1	nadh-cytochrome b5 reductase 1-like	F:cytochrome-b5 reductase activity; C:plant-type cell wall; C:cytoplasmic membrane-bounded vesicle; C:plasma membrane; C:endoplasmic reticulum; P:electron transport chain
Gorai.012G140400.1	116 kda u5 small nuclear ribonucleoprotein component-like	C:cytosol; P:regulation of embryo sac egg cell differentiation; C:cell wall; F:translation elongation factor activity; C:nucleolus; C:plasmodesma; C:nuclear speck; P:GTP catabolic process; F:GTPase activity; C:ribonucleoprotein complex; F:GTP binding; C:plasma membrane; P:embryo development ending in seed dormancy
Gorai.012G144700.1	transcription-repair-coupling factor-like	F:sequence-specific DNA binding transcription factor activity; F:ATP-dependent helicase activity; F:ATP binding; F:damaged DNA binding; P:regulation of transcription, DNA-dependent; P:DNA repair
Gorai.012G157200.1	f-box protein	F:molecular_function; P:biological_process; C:cellular_component
Gorai.012G158000.1	protein fam38b	F:electron carrier activity; F:copper ion binding; C:nuclear chromosome, telomeric region; P:telomere maintenance; F:DNA binding
Gorai.012G168300.1	protein	P:regulation of transcription, DNA-dependent; F:DNA binding; P:transcription, DNA-dependent; C:nucleus
Gorai.013G000300.1	pentatricopeptide repeat-containing protein	F:binding; F:transferase activity; P:metabolic process; F:transferase activity, transferring hexosyl groups; F:transferase activity, transferring glycosyl groups; P:embryo development ending in seed dormancy; F:molecular_function; P:biological_process; C:mitochondrion
Gorai.013G033900.1	protein argonaute pnh1-like	C:cytoplasm; P:translational initiation; P:somatic stem cell maintenance; P:miRNA metabolic process; F:miRNA binding; F:translation initiation factor activity
Gorai.013G041400.1	xylulose kinase	F:xylulokinase activity; C:cytosol; P:xylulose metabolic process; P:phosphorylation
Gorai.013G043900.1	uncharacterized protein LOC100784847 [Glycine max]	-
Gorai.013G051700.1	---NA---	-
Gorai.013G054800.1	proton gradient regulation 7	F:oxidoreductase activity; F:FMN binding; P:post-embryonic development; P:photosynthetic electron transport chain; C:chloroplast
Gorai.013G058500.1	dead-box atp-dependent rna helicase 8-like	F:ATP-dependent helicase activity; F:nucleic acid binding; F:ATP binding; P:virus-host interaction; C:cytosol
Gorai.013G059900.1	magnesium transporter nipa2-like	C:membrane
Gorai.013G073900.1	dead-box atp-dependent rna helicase 5	P:protein folding; F:ATP-dependent helicase activity; F:nucleic acid binding; P:response to stress; F:ATP binding; F:unfolded protein binding; C:cytosol
Gorai.013G078200.1	integrin-linked protein kinase-like protein	P:protein autophosphorylation; F:ATP binding; F:protein serine/threonine kinase activity
Gorai.013G078400.1	inactive rhomboid protein 1 isoform 1	C:membrane; C:plasmodesma
Gorai.013G078700.1	leucine-rich repeat-containing protein	F:phosphoprotein phosphatase activity
Gorai.013G078800.1	acyl- -binding domain-containing protein 6-like	F:binding; F:fatty-acyl-CoA binding; C:cytoplasmic membrane-bounded vesicle; C:cytoplasm; C:nucleus
Gorai.013G079500.1	40s ribosomal protein s5 isoform 1	P:translation; C:cell wall; P:protein phosphorylation; F:RNA binding; F:protein serine/threonine kinase activity; C:plasmodesma; F:structural constituent of ribosome; C:cytosolic small ribosomal subunit; C:vacuolar membrane; F:ATP binding; C:chloroplast; C:plasma membrane
Gorai.013G080500.1	60s ribosomal protein l8	P:translation; F:RNA binding; C:nucleolus; F:structural constituent of ribosome; C:vacuolar membrane; F:protein binding; C:chloroplast; C:cytosolic large ribosomal subunit; C:plasma membrane; P:embryo development ending in seed dormancy
Gorai.013G083400.1	ankyrin repeat and regulator of chromosome condensation domain-containing protein	F:binding; C:plastid
Gorai.013G087600.1	orf i polyprotein	F:transferase activity; F:hydrolase activity; F:DNA binding; P:transport; F:nucleic acid binding; F:zinc ion binding; F:RNA-directed DNA polymerase activity; F:RNA binding; F:nucleotidyltransferase activity; F:aspartic-type endopeptidase activity; P:RNA-dependent DNA replication; F:peptidase activity; P:proteolysis; P:spread of virus in host, cell to cell; F:metal ion binding; F:endonuclease acti…
Gorai.013G089700.1	n -adenine-specific dna methyltransferase 2-like	F:nucleic acid binding; F:methyltransferase activity; P:methylation
Gorai.013G092800.1	protein	F:nucleic acid binding; F:zinc ion binding
Gorai.013G097100.1	flavonol sulfotransferase-like protein	F:sulfotransferase activity
Gorai.013G102000.1	homeobox-leucine zipper protein athb-15-like	P:root development; P:regulation of transcription, DNA-dependent; P:primary shoot apical meristem specification; P:positive regulation of cell differentiation; F:sequence-specific DNA binding; P:response to auxin stimulus; P:xylem development; F:sequence-specific DNA binding transcription factor activity; P:positive regulation of cell proliferation; P:procambium histogenesis; C:nucleus
Gorai.013G103500.1	cytochrome p450 89a2-like	F:metal ion binding; F:oxidoreductase activity
Gorai.013G103600.1	gcn5-related n-acetyltransferase family protein	F:N-acetyltransferase activity; P:meiosis; P:histone H3 acetylation
Gorai.013G105500.1	pentatricopeptide repeat-containing protein	F:binding; P:response to oxidative stress; P:response to abscisic acid stimulus; P:mitochondrial ATP synthesis coupled electron transport; P:response to salt stress; C:mitochondrion
Gorai.013G106200.1	ribonuclease p protein subunit p25	F:nucleic acid binding
Gorai.013G107900.1	inactive rhomboid protein 1 isoform 1	C:integral to membrane; C:plasmodesma; P:proteolysis; F:serine-type endopeptidase activity
Gorai.013G111700.1	cytoplasmic protein	P:transport; F:transporter activity; P:DNA protection; F:double-stranded DNA binding
Gorai.013G112700.1	glutathione s-	F:lyase activity
Gorai.013G115400.1	dead-box atp-dependent rna helicase 56	F:ATP-dependent helicase activity; F:nucleic acid binding; C:plasmodesma; C:cell wall; F:ATP binding
Gorai.013G118900.1	cupin domain-containing protein	F:protein kinase activity; P:protein phosphorylation; F:ATP binding; C:chloroplast
Gorai.013G119800.1	amino acid permease 2-like	F:hydrolase activity, acting on ester bonds
Gorai.013G120000.1	PREDICTED: uncharacterized protein LOC100797452 [Glycine max]	C:vacuole; C:endoplasmic reticulum; C:plasma membrane
Gorai.013G120700.1	amino acid permease 2-like	-
Gorai.013G127300.1	mip pip subfamily	P:root hair elongation; P:water transport; C:plasmodesma; C:plasma membrane; P:hydrogen peroxide transmembrane transport; P:response to abscisic acid stimulus; C:integral to membrane; F:water channel activity
Gorai.013G129000.1	copper ion binding	F:copper ion binding; P:copper ion transport
Gorai.013G129800.1	transmembrane protein 111-like	C:mitochondrion; C:endoplasmic reticulum
Gorai.013G132900.1	rossmann-fold nad -binding domain-containing protein	F:binding
Gorai.013G134000.1	---NA---	-
Gorai.013G134400.1	PREDICTED: uncharacterized protein LOC100263636 [Vitis vinifera]	-
Gorai.013G138900.1	lipid binding	P:lipid transport
Gorai.013G143900.1	amino acid permease 2-like	F:molecular_function; P:biological_process; F:hydrolase activity, acting on ester bonds
Gorai.013G145000.1	polyphosphoinositide phosphatase-like	F:phosphoric ester hydrolase activity
Gorai.013G151100.1	protein	F:nucleic acid binding; F:zinc ion binding
Gorai.013G153600.1	glutathione s-transferase f10-like	C:cytosol; F:copper ion binding; C:cell wall; P:response to water deprivation; P:defense response to bacterium; F:glutathione peroxidase activity; C:plasmodesma; F:glutathione transferase activity; C:thylakoid; C:chloroplast stroma; F:glutathione binding; P:response to zinc ion; C:vacuole; P:response to cadmium ion; P:toxin catabolic process; C:plasma membrane; C:apoplast
Gorai.013G154700.1	abc transporter c family member 3-like	P:transmembrane transport; C:integral to membrane; C:plant-type vacuole; C:plasmodesma; F:chlorophyll catabolite transmembrane transporter activity; P:ATP catabolic process; C:vacuolar membrane; F:ATP binding; F:glutathione S-conjugate-exporting ATPase activity; C:apoplast
Gorai.013G157600.1	transcription factor hbp-1b -like	F:binding
Gorai.013G158400.1	two-component response regulator-like prr95-like	P:two-component signal transduction system (phosphorelay); F:two-component response regulator activity; P:intracellular signal transduction; P:response to red light; P:photomorphogenesis; P:response to temperature stimulus; P:circadian rhythm; F:DNA binding; F:protein binding; P:nuclear import; P:response to far red light; P:negative regulation of transcription, DNA-dependent; P:red or far-red li…
Gorai.013G159100.1	msha biogenesis protein	C:integral to membrane; F:ATPase activity; F:ATP binding; F:nucleotide binding; F:nucleoside-triphosphatase activity; P:ATP catabolic process
Gorai.013G161000.1	protein kinase domain-containing protein	C:plasmodesma; C:plasma membrane; F:protein tyrosine kinase activity; P:protein phosphorylation; F:ATP binding; F:protein kinase binding; F:protein serine/threonine kinase activity
Gorai.013G162100.1	aspartic proteinase nepenthesin-1-like	P:proteolysis; F:aspartic-type endopeptidase activity; C:cytoplasmic membrane-bounded vesicle; F:hydrolase activity; F:peptidase activity
Gorai.013G168600.1	beta-ureidopropionase	F:beta-ureidopropionase activity; P:nitrogen compound metabolic process
Gorai.013G175000.1	duf246 domain-containing protein at1g04910-like	F:molecular_function; P:biological_process
Gorai.013G175600.1	kinase family protein	F:ATP binding; P:protein phosphorylation; F:protein serine/threonine kinase activity
Gorai.013G177500.1	serine threonine protein phosphatase 2a 55 kda regulatory subunit b beta isoform-like	C:protein phosphatase type 2A complex; P:signal transduction; F:nucleotide binding; F:protein phosphatase type 2A regulator activity
Gorai.013G179500.1	dna mismatch repair protein msh6	P:negative regulation of DNA recombination; F:single base insertion or deletion binding; F:DNA-dependent ATPase activity; P:reciprocal meiotic recombination; F:damaged DNA binding; F:four-way junction DNA binding; P:meiotic mismatch repair; P:pyrimidine dimer repair; P:response to UV; C:nuclear chromosome; F:guanine/thymine mispair binding; P:ATP catabolic process; F:ATP binding; C:MutSalpha comp…
Gorai.013G180700.1	PREDICTED: uncharacterized protein LOC100241214 [Vitis vinifera]	-
Gorai.013G182500.1	#NAME?	F:hydrolase activity, hydrolyzing O-glycosyl compounds; P:glycogen biosynthetic process; F:cation binding; C:amyloplast; F:1,4-alpha-glucan branching enzyme activity; C:chloroplast stroma; P:amylopectin biosynthetic process
Gorai.013G182600.1	equilibrative nucleoside transporter 4-like	C:membrane; P:nucleoside transport; F:nucleoside transmembrane transporter activity; P:transport
Gorai.013G182800.1	1-phosphatidylinositol- -bisphosphate	F:phospholipase C activity; P:signal transduction
Gorai.013G201500.1	serine hydroxymethyltransferase 1-like	F:pyridoxal phosphate binding; P:L-serine metabolic process; P:response to cadmium ion; F:electron carrier activity; F:heme binding; P:methylation; F:methyltransferase activity; F:glycine hydroxymethyltransferase activity; P:glycine metabolic process
Gorai.013G209700.1	pleiotropic drug resistance protein 3-like	P:root development; F:ATPase activity, coupled to transmembrane movement of substances; C:plasmodesma; P:auxin polar transport; P:cellular response to indolebutyric acid stimulus; C:plasma membrane
Gorai.013G217100.1	transcription factor tau55-related protein	F:molecular_function; P:biological_process
Gorai.013G228300.1	orf i polyprotein	F:transferase activity; F:hydrolase activity; F:DNA binding; P:transport; F:nucleic acid binding; F:zinc ion binding; F:RNA-directed DNA polymerase activity; F:RNA binding; F:nucleotidyltransferase activity; F:aspartic-type endopeptidase activity; P:RNA-dependent DNA replication; F:peptidase activity; P:proteolysis; P:spread of virus in host, cell to cell; F:metal ion binding; F:endonuclease acti…
Gorai.013G231700.1	uncharacterized sodium-dependent transporter yocs-like	C:chloroplast envelope; F:bile acid:sodium symporter activity; C:chloroplast thylakoid; C:membrane; P:sodium ion transport
Gorai.013G245700.1	serine hydroxymethyltransferase 1-like	F:pyridoxal phosphate binding; P:L-serine metabolic process; P:response to cadmium ion; F:electron carrier activity; F:heme binding; P:methylation; F:methyltransferase activity; F:glycine hydroxymethyltransferase activity; P:glycine metabolic process

## Sheet: b
GO Term	Name	Type	FDR	single test p-Value	# in test group	# in reference group	# non annot test	# non annot reference group	Over/Under
GO:0005666	DNA-directed RNA polymerase III complex	C	4.5e-06	1.2e-09	6	1	614	25399	over
GO:0009304	tRNA transcription	P	4.5e-06	1.2e-09	6	1	614	25399	over
GO:0034660	ncRNA metabolic process	P	0.00032	2.3e-07	24	273	596	25127	over
GO:0004812	aminoacyl-tRNA ligase activity	F	0.00032	2.6e-07	14	93	606	25307	over
GO:0016875	ligase activity, forming carbon-oxygen bonds	F	0.00032	2.6e-07	14	93	606	25307	over
GO:0016876	ligase activity, forming aminoacyl-tRNA and related compounds	F	0.00032	2.6e-07	14	93	606	25307	over
GO:0006418	tRNA aminoacylation for protein translation	P	0.00033	4.1e-07	13	82	607	25318	over
GO:0043038	amino acid activation	P	0.00033	4.1e-07	13	82	607	25318	over
GO:0043039	tRNA aminoacylation	P	0.00033	4.1e-07	13	82	607	25318	over
GO:0003844	1,4-alpha-glucan branching enzyme activity	F	0.00042	7.4e-07	7	16	613	25384	over
GO:2000896	amylopectin metabolic process	P	0.00042	7.4e-07	7	16	613	25384	over
GO:0010021	amylopectin biosynthetic process	P	0.00042	7.4e-07	7	16	613	25384	over
GO:0010586	miRNA metabolic process	P	0.00042	7.4e-07	6	9	614	25391	over
GO:0010587	miRNA catabolic process	P	0.00084	1.7e-06	5	5	615	25395	over
GO:0004534	5'-3' exoribonuclease activity	F	0.00084	1.7e-06	5	5	615	25395	over
GO:0006399	tRNA metabolic process	P	0.00099	2.2e-06	17	167	603	25233	over
GO:0071842	cellular component organization at cellular level	P	0.0011	2.6e-06	60	1287	560	24113	over
GO:0004372	glycine hydroxymethyltransferase activity	F	0.0015	3.7e-06	6	13	614	25387	over
GO:0006996	organelle organization	P	0.0015	4e-06	50	1010	570	24390	over
GO:0016787	hydrolase activity	F	0.002	5.4e-06	146	4191	474	21209	over
GO:0000808	origin recognition complex	C	0.0026	8.3e-06	5	8	615	25392	over
GO:0006112	energy reserve metabolic process	P	0.0026	8.5e-06	7	25	613	25375	over
GO:0005977	glycogen metabolic process	P	0.0026	8.5e-06	7	25	613	25375	over
GO:0005978	glycogen biosynthetic process	P	0.0026	8.5e-06	7	25	613	25375	over
GO:0008409	5'-3' exonuclease activity	F	0.0028	9.6e-06	6	16	614	25384	over
GO:0031981	nuclear lumen	C	0.0044	1.6e-05	42	833	578	24567	over
GO:0016817	hydrolase activity, acting on acid anhydrides	F	0.0052	2e-05	54	1196	566	24204	over
GO:0003688	DNA replication origin binding	F	0.0052	2.1e-05	4	4	616	25396	over
GO:0003837	beta-ureidopropionase activity	F	0.0052	2.1e-05	4	4	616	25396	over
GO:0016043	cellular component organization	P	0.0054	2.2e-05	80	2026	540	23374	over
GO:0004832	valine-tRNA ligase activity	F	0.0061	2.7e-05	5	11	615	25389	over
GO:0006438	valyl-tRNA aminoacylation	P	0.0061	2.7e-05	5	11	615	25389	over
GO:0016742	hydroxymethyl-, formyl- and related transferase activity	F	0.0076	3.5e-05	6	21	614	25379	over
GO:0008484	sulfuric ester hydrolase activity	F	0.0078	3.7e-05	4	5	616	25395	over
GO:0043228	non-membrane-bounded organelle	C	0.0078	3.8e-05	69	1700	551	23700	over
GO:0043232	intracellular non-membrane-bounded organelle	C	0.0078	3.8e-05	69	1700	551	23700	over
GO:0009793	embryo development ending in seed dormancy	P	0.0086	4.4e-05	31	562	589	24838	over
GO:0019048	virus-host interaction	P	0.0096	5e-05	5	13	615	25387	over
GO:0006520	cellular amino acid metabolic process	P	0.011	6.2e-05	32	601	588	24799	over
GO:0043233	organelle lumen	C	0.011	6.3e-05	43	917	577	24483	over
GO:0070013	intracellular organelle lumen	C	0.011	6.3e-05	43	917	577	24483	over
GO:0016462	pyrophosphatase activity	F	0.011	6.6e-05	51	1161	569	24239	over
GO:0044428	nuclear part	C	0.011	6.6e-05	47	1039	573	24361	over
GO:0031974	membrane-enclosed lumen	C	0.013	8e-05	43	927	577	24473	over
GO:0016818	hydrolase activity, acting on acid anhydrides, in phosphorus-containing anhydrides	F	0.013	8e-05	51	1170	569	24230	over
GO:0072523	purine-containing compound catabolic process	P	0.013	8.2e-05	24	396	596	25004	over
GO:0045910	negative regulation of DNA recombination	P	0.014	9.2e-05	4	7	616	25393	over
GO:0000018	regulation of DNA recombination	P	0.014	9.2e-05	4	7	616	25393	over
GO:0034655	nucleobase-containing compound catabolic process	P	0.015	9.8e-05	24	401	596	24999	over
GO:0034661	ncRNA catabolic process	P	0.016	0.00011	5	16	615	25384	over
GO:0008026	ATP-dependent helicase activity	F	0.017	0.00013	13	148	607	25252	over
GO:0070035	purine NTP-dependent helicase activity	F	0.017	0.00013	13	148	607	25252	over
GO:0034593	phosphatidylinositol bisphosphate phosphatase activity	F	0.017	0.00014	4	8	616	25392	over
GO:0003983	UTP:glucose-1-phosphate uridylyltransferase activity	F	0.017	0.00014	4	8	616	25392	over
GO:0044212	transcription regulatory region DNA binding	F	0.017	0.00014	8	56	612	25344	over
GO:0000976	transcription regulatory region sequence-specific DNA binding	F	0.017	0.00014	5	17	615	25383	over
GO:0009143	nucleoside triphosphate catabolic process	P	0.017	0.00014	23	386	597	25014	over
GO:0009146	purine nucleoside triphosphate catabolic process	P	0.017	0.00014	23	386	597	25014	over
GO:0009154	purine ribonucleotide catabolic process	P	0.017	0.00014	23	386	597	25014	over
GO:0009203	ribonucleoside triphosphate catabolic process	P	0.017	0.00014	23	386	597	25014	over
GO:0009207	purine ribonucleoside triphosphate catabolic process	P	0.017	0.00014	23	386	597	25014	over
GO:0009261	ribonucleotide catabolic process	P	0.017	0.00014	23	386	597	25014	over
GO:0006195	purine nucleotide catabolic process	P	0.017	0.00015	23	387	597	25013	over
GO:0009166	nucleotide catabolic process	P	0.017	0.00015	23	387	597	25013	over
GO:0019252	starch biosynthetic process	P	0.017	0.00015	7	42	613	25358	over
GO:0006544	glycine metabolic process	P	0.018	0.00016	6	29	614	25371	over
GO:0001067	regulatory region nucleic acid binding	F	0.018	0.00017	8	58	612	25342	over
GO:0000975	regulatory region DNA binding	F	0.018	0.00017	8	58	612	25342	over
GO:0017111	nucleoside-triphosphatase activity	F	0.02	0.00018	47	1088	573	24312	over
GO:0070569	uridylyltransferase activity	F	0.02	0.00019	4	9	616	25391	over
GO:0051748	UTP-monosaccharide-1-phosphate uridylyltransferase activity	F	0.02	0.00019	4	9	616	25391	over
GO:0044238	primary metabolic process	P	0.021	0.00021	290	10063	330	15337	over
GO:0033238	regulation of cellular amine metabolic process	P	0.022	0.00022	5	19	615	25381	over
GO:0006521	regulation of cellular amino acid metabolic process	P	0.022	0.00022	5	19	615	25381	over
GO:0006563	L-serine metabolic process	P	0.022	0.00022	6	31	614	25369	over
GO:0071840	cellular component organization or biogenesis	P	0.023	0.00024	86	2388	534	23012	over
GO:0006888	ER to Golgi vesicle-mediated transport	P	0.023	0.00025	9	79	611	25321	over
GO:0000400	four-way junction DNA binding	F	0.023	0.00026	3	3	617	25397	over
GO:0004814	arginine-tRNA ligase activity	F	0.023	0.00026	3	3	617	25397	over
GO:0006420	arginyl-tRNA aminoacylation	P	0.023	0.00026	3	3	617	25397	over
GO:0052866	phosphatidylinositol phosphate phosphatase activity	F	0.024	0.00026	4	10	616	25390	over
GO:0016871	cycloartenol synthase activity	F	0.024	0.00026	4	10	616	25390	over
GO:0071841	cellular component organization or biogenesis at cellular level	P	0.025	0.00028	70	1856	550	23544	over
GO:0004386	helicase activity	F	0.028	0.00032	15	208	605	25192	over
GO:0009790	embryo development	P	0.031	0.00036	33	695	587	24705	over
GO:0036094	small molecule binding	F	0.033	0.0004	142	4437	478	20963	over
GO:0044270	cellular nitrogen compound catabolic process	P	0.033	0.00041	24	444	596	24956	over
GO:0009144	purine nucleoside triphosphate metabolic process	P	0.033	0.00042	27	528	593	24872	over
GO:0009205	purine ribonucleoside triphosphate metabolic process	P	0.033	0.00042	27	528	593	24872	over
GO:0046700	heterocycle catabolic process	P	0.033	0.00042	24	445	596	24955	over
GO:0009199	ribonucleoside triphosphate metabolic process	P	0.033	0.00043	27	529	593	24871	over
GO:0032135	DNA insertion or deletion binding	F	0.033	0.00044	3	4	617	25396	over
GO:0032138	single base insertion or deletion binding	F	0.033	0.00044	3	4	617	25396	over
GO:0000710	meiotic mismatch repair	P	0.033	0.00044	3	4	617	25396	over
GO:0032301	MutSalpha complex	C	0.033	0.00044	3	4	617	25396	over
GO:0006290	pyrimidine dimer repair	P	0.033	0.00044	3	4	617	25396	over
GO:0004482	mRNA (guanine-N7-)-methyltransferase activity	F	0.033	0.00044	3	4	617	25396	over
GO:0016796	exonuclease activity, active with either ribo- or deoxyribonucleic acids and producing 5'-phosphomonoesters	F	0.033	0.00045	6	36	614	25364	over
GO:0006928	cellular component movement	P	0.033	0.00045	11	126	609	25274	over
GO:0032553	ribonucleotide binding	F	0.033	0.00046	96	2789	524	22611	over
GO:0032555	purine ribonucleotide binding	F	0.033	0.00046	96	2789	524	22611	over
GO:0009141	nucleoside triphosphate metabolic process	P	0.033	0.00047	27	532	593	24868	over
GO:0017076	purine nucleotide binding	F	0.035	0.00049	96	2795	524	22605	over
GO:0035639	purine ribonucleoside triphosphate binding	F	0.036	0.00051	95	2763	525	22637	over
GO:0005829	cytosol	C	0.036	0.00052	114	3441	506	21959	over
GO:1901136	carbohydrate derivative catabolic process	P	0.036	0.00052	25	480	595	24920	over
GO:0006506	GPI anchor biosynthetic process	P	0.04	0.00059	4	13	616	25387	over
GO:0003824	catalytic activity	F	0.044	0.00065	349	12619	271	12781	over
GO:0043570	maintenance of DNA repeat elements	P	0.044	0.00069	3	5	617	25395	over
GO:0045764	positive regulation of cellular amino acid metabolic process	P	0.044	0.00069	3	5	617	25395	over
GO:0032137	guanine/thymine mispair binding	F	0.044	0.00069	3	5	617	25395	over
GO:0090357	regulation of tryptophan metabolic process	P	0.044	0.00069	3	5	617	25395	over
GO:0090358	positive regulation of tryptophan metabolic process	P	0.044	0.00069	3	5	617	25395	over
GO:0033240	positive regulation of cellular amine metabolic process	P	0.044	0.00069	3	5	617	25395	over
GO:0000217	DNA secondary structure binding	F	0.044	0.00069	3	5	617	25395	over
GO:0043170	macromolecule metabolic process	P	0.044	0.0007	219	7425	401	17975	over
GO:0046983	protein dimerization activity	F	0.046	0.00073	23	436	597	24964	over
GO:0044446	intracellular organelle part	C	0.05	0.0008	149	4773	471	20627	over
